# Supplementary material for: (E)-2-[4-(Diethyl­amino)­styr­yl]-1-methyl­pyridinium 4-chloro­benzene­sulfonate monohydrate
Source: Acta Crystallogr Sect E Struct Rep Online. 2011 Aug 27;67(Pt 9):o2488–9. doi: 10.1107/S1600536811034258 (PMC3200709; doi:10.1107/S1600536811034258)
Supplement: Supplementary file 1 [file e-67-o2488-sup1.cif]

##############################################################################
#                                                                            #
# This CIF contains the data in a paper accepted for publication in          #
# Acta Crystallographica Section E. It conforms to the requirements of       #
# Notes for Authors for Acta Crystallographica Section E, and has been       #
# peer reviewed under the auspices of the IUCr Commission on Journals.       #
#                                                                            #
# Full details of the Crystallographic Information File format               #
# are given in the paper "The Crystallographic Information File (CIF):       #
# a New Standard Archive File for Crystallography" by S. R. Hall, F. H.      #
# Allen and I. D. Brown [Acta Cryst. (1991), A47, 655-685].                  #
#                                                                            #
# The current version of the core CIF dictionary is obtainable from          #
# ftp://ftp.iucr.org/pub/cif_core.dic.                                       #
#                                                                            #
# Software is freely available for graphical display of the structure(s)     #
# in this CIF. For information consult the CIF software page                 #
# http://www.iucr.org/resources/cif/software.                                #
#                                                                            #
# This file may be used for bona fide research purposes within the           #
# scientific community so long as proper attribution is given to the journal # 
# article from which it was obtained.                                        #
#                                                                            #
##############################################################################
data_global
_audit_creation_method     'form.cif (version 2.0)'
_journal_data_validation_number     ?
_journal_date_recd_electronic     2011-08-19
_journal_date_accepted     2011-08-20
_journal_name_full     'Acta Crystallographica, Section E'
_journal_year     2011
_journal_volume     67
_journal_issue      9
_journal_page_first     o2488
_journal_page_last     o2489
_journal_paper_category     QO
_journal_coeditor_code     HB6382
_publ_contact_author_name     'Prof. Fun Hoong-Kun'
_publ_contact_author_address
;
      X-ray Crystallography Unit
      School of Physics
      Universiti Sains Malaysia
      11800 USM, Penang
      MALAYSIA
;
_publ_contact_author_email     'hkfun@usm.my'
_publ_contact_author_fax     '6 04 6579150'
_publ_contact_author_phone     '6 04 6533652'
_publ_section_title
;
(<i>E</i>)-2-[4-(Diethylamino)styryl]-1-methylpyridinium
4-chlorobenzenesulfonate monohydrate
;
_publ_section_title_footnote     .
loop_
    _publ_author_name
    _publ_author_footnote
    _publ_author_address
    'Hoong-Kun Fun'
;
      Thomson Reuters ResearcherID: A-3561-2009
;
;     X-ray Crystallography Unit
      School of Physics
      Universiti Sains Malaysia
      11800 USM, Penang
      Malaysia
;
    'Narissara Kaewmanee' ?
;     Crystal Materials Research Unit
      Department of Chemistry
      Faculty of Science
      Prince of Songkla University
      Hat-Yai, Songkhla 90112
      Thailand
;
    'Kullapa Chanawanno' ?
;     Crystal Materials Research Unit
      Department of Chemistry
      Faculty of Science
      Prince of Songkla University
      Hat-Yai, Songkhla 90112
      Thailand
;
    'Chatchanok Karalai' ?
;     Crystal Materials Research Unit
      Department of Chemistry
      Faculty of Science
      Prince of Songkla University
      Hat-Yai, Songkhla 90112
      Thailand
;
    'Suchada Chantrapromma'
;
      Additional correspondence author, email: suchada.c@usm.my.
      Thomson Reuters ResearcherID: A-5085-2009
;
;     Crystal Materials Research Unit
      Department of Chemistry
      Faculty of Science
      Prince of Songkla University
      Hat-Yai, Songkhla 90112
      Thailand
;
data_I
_audit_creation_method     SHELXL-97
_chemical_name_systematic
;
(<i>E</i>)-2-[4-(Diethylamino)styryl]-1-methylpyridinium
4-chlorobenzenesulfonate monohydrate
;
_chemical_name_common
;
;
_chemical_formula_moiety     'C18 H23 N2 +, C6 H4 Cl O3 S -, H2 O'
_chemical_formula_sum     'C24 H29 Cl N2 O4 S'
_chemical_formula_iupac     'C18 H23 N2 +, C6 H4 Cl O3 S -, H2 O'
_chemical_formula_weight     477.00
_chemical_melting_point     ?
_chemical_melting_point_gt     446
_chemical_melting_point_lt     448
_symmetry_cell_setting     triclinic
_symmetry_space_group_name_H-M     'P -1'
_symmetry_space_group_name_Hall     '-P 1'
loop_
    _symmetry_equiv_pos_as_xyz
    'x, y, z'
    '-x, -y, -z'
_cell_length_a     7.2511(3)
_cell_length_b     10.2272(4)
_cell_length_c     16.7169(7)
_cell_angle_alpha     88.441(3)
_cell_angle_beta     80.057(2)
_cell_angle_gamma     77.062(2)
_cell_volume     1190.00(8)
_cell_formula_units_Z     2
_cell_measurement_reflns_used     4617
_cell_measurement_theta_min     2.04
_cell_measurement_theta_max     26.00
_cell_measurement_temperature     296
_exptl_crystal_description     Plate
_exptl_crystal_colour     Orange
_exptl_crystal_size_max     0.53
_exptl_crystal_size_mid     0.25
_exptl_crystal_size_min     0.04
_exptl_crystal_density_diffrn     1.331
_exptl_crystal_density_meas     ?
_exptl_crystal_density_method     'not measured'
_exptl_crystal_F_000     504
_exptl_absorpt_coefficient_mu     0.281
_exptl_absorpt_correction_type     multi-scan
_exptl_absorpt_process_details     '(SADABS; Bruker, 2009)'
_exptl_absorpt_correction_T_min     0.866
_exptl_absorpt_correction_T_max     0.990
_exptl_special_details
;
;
_diffrn_ambient_temperature     296
_diffrn_radiation_type     'MoK\a'
_diffrn_radiation_wavelength     0.71073
_diffrn_radiation_source     'sealed tube'
_diffrn_radiation_monochromator     'graphite'
_diffrn_measurement_device_type     'Bruker APEX Duo CCD'
_diffrn_measurement_method     '\f and \w scans'
_diffrn_detector_area_resol_mean     ?
_diffrn_reflns_number     15554
_diffrn_reflns_av_R_equivalents     0.0308
_diffrn_reflns_av_sigmaI/netI     0.0332
_diffrn_reflns_theta_min     2.04
_diffrn_reflns_theta_max     26.00
_diffrn_reflns_theta_full     26.00
_diffrn_measured_fraction_theta_max     0.991
_diffrn_measured_fraction_theta_full     0.991
_diffrn_reflns_limit_h_min     -8
_diffrn_reflns_limit_h_max     8
_diffrn_reflns_limit_k_min     -12
_diffrn_reflns_limit_k_max     12
_diffrn_reflns_limit_l_min     -20
_diffrn_reflns_limit_l_max     20
_diffrn_standards_number     0
_diffrn_standards_interval_count     ?
_diffrn_standards_interval_time     ?
_diffrn_standards_decay_%     ?
_refine_special_details
;
 Refinement of F^2^ against ALL reflections.  The weighted R-factor wR and
 goodness of fit S are based on F^2^, conventional R-factors R are based
 on F, with F set to zero for negative F^2^. The threshold expression of
 F^2^ > 2sigma(F^2^) is used only for calculating R-factors(gt) etc. and is
 not relevant to the choice of reflections for refinement.  R-factors based
 on F^2^ are statistically about twice as large as those based on F, and R-
 factors based on ALL data will be even larger.
;
_reflns_number_total     4617
_reflns_number_gt     3369
_reflns_threshold_expression     'I > 2\s(I)'
_refine_ls_structure_factor_coef     Fsqd
_refine_ls_matrix_type     full
_refine_ls_R_factor_all     0.0666
_refine_ls_R_factor_gt     0.0442
_refine_ls_wR_factor_gt     0.1042
_refine_ls_wR_factor_ref     0.1176
_refine_ls_goodness_of_fit_ref     1.036
_refine_ls_restrained_S_all     1.036
_refine_ls_number_reflns     4617
_refine_ls_number_parameters     320
_refine_ls_number_restraints     0
_refine_ls_hydrogen_treatment     mixed
_refine_ls_weighting_scheme     calc
_refine_ls_weighting_details
         'calc w=1/[\s^2^(Fo^2^)+(0.0473P)^2^+0.3949P] where P=(Fo^2^+2Fc^2^)/3'
_atom_sites_solution_hydrogens     geom
_atom_sites_solution_primary     direct
_atom_sites_solution_secondary     difmap
_refine_ls_shift/su_max     0.001
_refine_ls_shift/su_mean     0.001
_refine_diff_density_max     0.226
_refine_diff_density_min     -0.320
_refine_ls_extinction_method     none
_refine_ls_extinction_coef     ?
loop_
    _atom_type_symbol
    _atom_type_description
    _atom_type_scat_dispersion_real
    _atom_type_scat_dispersion_imag
    _atom_type_scat_source
    'C' 'C' 0.0033 0.0016
                         'International Tables Vol C Tables 4.2.6.8 and 6.1.1.4'
    'H' 'H' 0.0000 0.0000
                         'International Tables Vol C Tables 4.2.6.8 and 6.1.1.4'
    'N' 'N' 0.0061 0.0033
                         'International Tables Vol C Tables 4.2.6.8 and 6.1.1.4'
    'O' 'O' 0.0106 0.0060
                         'International Tables Vol C Tables 4.2.6.8 and 6.1.1.4'
    'S' 'S' 0.1246 0.1234
                         'International Tables Vol C Tables 4.2.6.8 and 6.1.1.4'
    'Cl' 'Cl' 0.1484 0.1585
                         'International Tables Vol C Tables 4.2.6.8 and 6.1.1.4'
_computing_data_collection     'APEX2 (Bruker, 2009)'
_computing_cell_refinement     'SAINT (Bruker, 2009)'
_computing_data_reduction     'SAINT (Bruker, 2009)'
_computing_structure_solution     'SHELXTL (Sheldrick, 2008)'
_computing_structure_refinement     'SHELXTL  (Sheldrick, 2008)'
_computing_molecular_graphics     'SHELXTL  (Sheldrick, 2008)'
_computing_publication_material
;
SHELXTL (Sheldrick, 2008) and PLATON (Spek, 2009)
;
loop_
    _atom_site_type_symbol
    _atom_site_label
    _atom_site_fract_x
    _atom_site_fract_y
    _atom_site_fract_z
    _atom_site_U_iso_or_equiv
    _atom_site_adp_type
    _atom_site_calc_flag
    _atom_site_refinement_flags
    _atom_site_occupancy
    _atom_site_symmetry_multiplicity
    _atom_site_disorder_assembly
    _atom_site_disorder_group
    Cl Cl1 -0.43901(10) 1.01358(9) 0.38727(5) 0.0885(3) Uani d . 1 1 . .
    S S1 0.36666(7) 0.85852(5) 0.16430(4) 0.04745(17) Uani d . 1 1 . .
    O O1 0.4113(2) 0.98202(16) 0.13126(11) 0.0731(5) Uani d . 1 1 . .
    O O2 0.3361(2) 0.77323(18) 0.10248(11) 0.0719(5) Uani d . 1 1 . .
    O O3 0.4986(2) 0.79002(17) 0.21510(11) 0.0669(5) Uani d . 1 1 . .
    N N1 1.0111(2) 0.50652(16) 0.11414(10) 0.0417(4) Uani d . 1 1 . .
    N N2 -0.1490(3) 0.4451(2) 0.37633(15) 0.0787(7) Uani d . 1 1 . .
    C C1 1.1941(3) 0.4789(2) 0.07236(13) 0.0502(5) Uani d . 1 1 . .
    H H1A 1.2646 0.5451 0.0676 0.060 Uiso calc R 1 1 . .
    C C2 1.2759(3) 0.3571(2) 0.03751(14) 0.0570(6) Uani d . 1 1 . .
    H H2A 1.4011 0.3395 0.0091 0.068 Uiso calc R 1 1 . .
    C C3 1.1701(4) 0.2594(2) 0.04490(14) 0.0587(6) Uani d . 1 1 . .
    H H3A 1.2239 0.1750 0.0215 0.070 Uiso calc R 1 1 . .
    C C4 0.9856(3) 0.2870(2) 0.08674(14) 0.0521(6) Uani d . 1 1 . .
    H H4A 0.9146 0.2210 0.0908 0.063 Uiso calc R 1 1 . .
    C C5 0.9018(3) 0.4124(2) 0.12341(12) 0.0413(5) Uani d . 1 1 . .
    C C6 0.7102(3) 0.4465(2) 0.17040(13) 0.0471(5) Uani d . 1 1 . .
    H H6A 0.6627 0.5346 0.1889 0.056 Uiso calc R 1 1 . .
    C C7 0.5968(3) 0.3595(2) 0.18895(13) 0.0478(5) Uani d . 1 1 . .
    H H7A 0.6453 0.2731 0.1678 0.057 Uiso calc R 1 1 . .
    C C8 0.4073(3) 0.3844(2) 0.23826(12) 0.0430(5) Uani d . 1 1 . .
    C C9 0.3068(3) 0.2820(2) 0.25040(14) 0.0506(5) Uani d . 1 1 A .
    H H9A 0.3640 0.1985 0.2263 0.061 Uiso calc R 1 1 . .
    C C10 0.1273(3) 0.2995(2) 0.29644(14) 0.0518(5) Uani d . 1 1 . .
    H H10A 0.0667 0.2279 0.3035 0.062 Uiso calc R 1 1 A .
    C C11 0.0335(3) 0.4238(2) 0.33314(14) 0.0524(6) Uani d . 1 1 A .
    C C12 0.1351(3) 0.5271(2) 0.32114(14) 0.0530(6) Uani d . 1 1 . .
    H H12A 0.0785 0.6107 0.3451 0.064 Uiso calc R 1 1 A .
    C C13 0.3153(3) 0.5076(2) 0.27510(13) 0.0479(5) Uani d . 1 1 A .
    H H13A 0.3774 0.5785 0.2684 0.057 Uiso calc R 1 1 . .
    C C14 -0.2465(4) 0.3354(3) 0.39602(17) 0.0684(7) Uani d . 1 1 A .
    H H14A -0.2227 0.2776 0.3486 0.082 Uiso calc R 1 1 . .
    H H14B -0.3838 0.3722 0.4087 0.082 Uiso calc R 1 1 . .
    C C15 -0.1841(5) 0.2521(3) 0.46642(18) 0.0881(9) Uani d . 1 1 . .
    H H15A -0.2525 0.1814 0.4758 0.132 Uiso calc R 1 1 A .
    H H15B -0.2114 0.3078 0.5142 0.132 Uiso calc R 1 1 . .
    H H15C -0.0487 0.2141 0.4541 0.132 Uiso calc R 1 1 . .
    C C18 0.9351(3) 0.6428(2) 0.14925(15) 0.0536(6) Uani d . 1 1 . .
    H H18A 1.0313 0.6947 0.1363 0.080 Uiso calc R 1 1 . .
    H H18B 0.9016 0.6372 0.2072 0.080 Uiso calc R 1 1 . .
    H H18C 0.8231 0.6852 0.1271 0.080 Uiso calc R 1 1 . .
    C C19 0.1250(3) 0.8958(2) 0.31157(14) 0.0518(6) Uani d . 1 1 . .
    H H19A 0.2346 0.8653 0.3346 0.062 Uiso calc R 1 1 . .
    C C20 -0.0530(4) 0.9297(3) 0.36085(14) 0.0598(6) Uani d . 1 1 . .
    H H20A -0.0638 0.9228 0.4170 0.072 Uiso calc R 1 1 . .
    C C21 -0.2136(3) 0.9736(2) 0.32577(14) 0.0526(6) Uani d . 1 1 . .
    C C22 -0.2011(3) 0.9859(2) 0.24371(14) 0.0505(5) Uani d . 1 1 . .
    H H22A -0.3114 1.0157 0.2210 0.061 Uiso calc R 1 1 . .
    C C23 -0.0230(3) 0.9535(2) 0.19461(13) 0.0446(5) Uani d . 1 1 . .
    H H23A -0.0127 0.9629 0.1386 0.053 Uiso calc R 1 1 . .
    C C24 0.1407(3) 0.90710(19) 0.22881(12) 0.0400(5) Uani d . 1 1 . .
    O O1W 0.7231(3) 1.0760(3) 0.04924(15) 0.0793(6) Uani d . 1 1 . .
    C C16A -0.2701(8) 0.5883(8) 0.3938(4) 0.0633(19) Uani d P 0.604(13) 1 A 1
    H H16A -0.2270 0.6490 0.3529 0.076 Uiso calc PR 0.604(13) 1 A 1
    H H16B -0.4041 0.5906 0.3928 0.076 Uiso calc PR 0.604(13) 1 A 1
    C C17A -0.2473(8) 0.6301(8) 0.4756(4) 0.084(2) Uani d P 0.604(13) 1 A 1
    H H17A -0.3215 0.7197 0.4877 0.125 Uiso calc PR 0.604(13) 1 A 1
    H H17B -0.1143 0.6275 0.4761 0.125 Uiso calc PR 0.604(13) 1 A 1
    H H17C -0.2914 0.5700 0.5157 0.125 Uiso calc PR 0.604(13) 1 A 1
    C C16B -0.2117(11) 0.5539(10) 0.4408(6) 0.054(3) Uani d P 0.396(13) 1 A 2
    H H16C -0.1036 0.5870 0.4524 0.065 Uiso calc PR 0.396(13) 1 A 2
    H H16D -0.2780 0.5229 0.4906 0.065 Uiso calc PR 0.396(13) 1 A 2
    C C17B -0.3475(16) 0.6607(11) 0.3998(6) 0.084(3) Uani d P 0.396(13) 1 A 2
    H H17D -0.4024 0.7355 0.4363 0.126 Uiso calc PR 0.396(13) 1 A 2
    H H17E -0.4482 0.6232 0.3860 0.126 Uiso calc PR 0.396(13) 1 A 2
    H H17F -0.2772 0.6904 0.3513 0.126 Uiso calc PR 0.396(13) 1 A 2
    H H2W1 0.630(4) 1.048(3) 0.0698(17) 0.073(10) Uiso d . 1 1 . .
    H H1W1 0.697(5) 1.109(4) 0.003(2) 0.111(14) Uiso d . 1 1 . .
loop_
    _atom_site_aniso_label
    _atom_site_aniso_U_11
    _atom_site_aniso_U_22
    _atom_site_aniso_U_33
    _atom_site_aniso_U_12
    _atom_site_aniso_U_13
    _atom_site_aniso_U_23
    Cl1 0.0520(4) 0.1114(6) 0.0905(5) -0.0164(4) 0.0210(4) -0.0234(4)
    S1 0.0366(3) 0.0405(3) 0.0620(4) -0.0105(2) 0.0036(2) -0.0030(2)
    O1 0.0612(11) 0.0534(10) 0.0986(14) -0.0201(8) 0.0104(10) 0.0177(9)
    O2 0.0571(10) 0.0803(12) 0.0747(11) -0.0242(9) 0.0155(9) -0.0323(10)
    O3 0.0387(9) 0.0646(11) 0.0905(12) 0.0004(8) -0.0082(8) 0.0063(9)
    N1 0.0351(9) 0.0417(9) 0.0464(9) -0.0070(7) -0.0027(7) -0.0046(8)
    N2 0.0593(13) 0.0663(14) 0.1036(18) -0.0285(11) 0.0279(12) -0.0248(13)
    C1 0.0364(11) 0.0580(14) 0.0547(13) -0.0115(10) -0.0021(10) -0.0019(11)
    C2 0.0392(12) 0.0628(15) 0.0600(14) -0.0004(11) 0.0026(10) -0.0057(12)
    C3 0.0592(15) 0.0479(13) 0.0583(14) 0.0043(12) -0.0002(12) -0.0084(11)
    C4 0.0539(14) 0.0397(12) 0.0587(13) -0.0075(10) -0.0017(11) -0.0023(10)
    C5 0.0395(11) 0.0400(11) 0.0436(11) -0.0082(9) -0.0054(9) 0.0000(9)
    C6 0.0431(12) 0.0415(12) 0.0536(12) -0.0091(10) 0.0005(10) -0.0050(10)
    C7 0.0452(12) 0.0420(12) 0.0539(13) -0.0082(10) -0.0037(10) -0.0012(10)
    C8 0.0431(12) 0.0425(12) 0.0450(11) -0.0137(9) -0.0063(9) 0.0016(9)
    C9 0.0491(13) 0.0403(12) 0.0606(14) -0.0105(10) -0.0028(11) -0.0044(10)
    C10 0.0504(13) 0.0477(13) 0.0600(14) -0.0215(10) -0.0023(11) -0.0025(11)
    C11 0.0462(13) 0.0554(14) 0.0549(13) -0.0182(11) 0.0036(10) -0.0045(11)
    C12 0.0531(13) 0.0450(13) 0.0584(13) -0.0135(11) 0.0026(11) -0.0099(10)
    C13 0.0497(13) 0.0445(12) 0.0521(12) -0.0193(10) -0.0041(10) -0.0009(10)
    C14 0.0514(14) 0.0794(18) 0.0754(17) -0.0292(13) 0.0069(13) -0.0073(14)
    C15 0.094(2) 0.103(2) 0.0773(19) -0.0458(19) -0.0084(17) -0.0045(18)
    C18 0.0492(13) 0.0458(12) 0.0646(14) -0.0124(10) -0.0019(11) -0.0135(11)
    C19 0.0433(12) 0.0552(14) 0.0551(13) -0.0051(10) -0.0108(10) 0.0004(11)
    C20 0.0592(15) 0.0694(16) 0.0466(13) -0.0098(12) -0.0026(11) -0.0033(11)
    C21 0.0419(12) 0.0516(13) 0.0603(14) -0.0114(10) 0.0056(11) -0.0100(11)
    C22 0.0389(12) 0.0472(13) 0.0642(15) -0.0049(10) -0.0103(11) -0.0056(11)
    C23 0.0425(12) 0.0415(11) 0.0488(12) -0.0068(9) -0.0085(10) -0.0013(9)
    C24 0.0375(11) 0.0299(10) 0.0519(12) -0.0098(8) -0.0026(9) -0.0027(9)
    O1W 0.0702(14) 0.1094(18) 0.0700(14) -0.0476(13) -0.0091(11) 0.0081(12)
    C16A 0.042(3) 0.073(5) 0.070(4) -0.010(3) 0.000(3) 0.000(3)
    C17A 0.077(4) 0.090(5) 0.076(4) -0.013(3) 0.004(3) -0.024(4)
    C16B 0.049(4) 0.064(6) 0.048(5) -0.015(4) 0.005(3) 0.000(4)
    C17B 0.072(6) 0.061(6) 0.102(7) 0.012(5) 0.001(5) 0.003(5)
_geom_special_details
;
 All esds (except the esd in the dihedral angle between two l.s. planes)
 are estimated using the full covariance matrix.  The cell esds are taken
 into account individually in the estimation of esds in distances, angles
 and torsion angles; correlations between esds in cell parameters are only
 used when they are defined by crystal symmetry.  An approximate (isotropic)
 treatment of cell esds is used for estimating esds involving l.s. planes.
;
loop_
    _geom_bond_atom_site_label_1
    _geom_bond_atom_site_label_2
    _geom_bond_site_symmetry_2
    _geom_bond_distance
    _geom_bond_publ_flag
    Cl1 C21 . 1.743(2) ?
    S1 O3 . 1.4406(17) ?
    S1 O1 . 1.4453(16) ?
    S1 O2 . 1.4466(17) ?
    S1 C24 . 1.775(2) ?
    N1 C1 . 1.361(3) ?
    N1 C5 . 1.367(3) ?
    N1 C18 . 1.477(3) ?
    N2 C11 . 1.367(3) ?
    N2 C14 . 1.456(3) ?
    N2 C16B . 1.508(11) ?
    N2 C16A . 1.537(8) ?
    C1 C2 . 1.354(3) ?
    C1 H1A . 0.9300 ?
    C2 C3 . 1.381(3) ?
    C2 H2A . 0.9300 ?
    C3 C4 . 1.370(3) ?
    C3 H3A . 0.9300 ?
    C4 C5 . 1.398(3) ?
    C4 H4A . 0.9300 ?
    C5 C6 . 1.446(3) ?
    C6 C7 . 1.337(3) ?
    C6 H6A . 0.9300 ?
    C7 C8 . 1.448(3) ?
    C7 H7A . 0.9300 ?
    C8 C13 . 1.391(3) ?
    C8 C9 . 1.397(3) ?
    C9 C10 . 1.370(3) ?
    C9 H9A . 0.9300 ?
    C10 C11 . 1.402(3) ?
    C10 H10A . 0.9300 ?
    C11 C12 . 1.408(3) ?
    C12 C13 . 1.372(3) ?
    C12 H12A . 0.9300 ?
    C13 H13A . 0.9300 ?
    C14 C15 . 1.507(4) ?
    C14 H14A . 0.9700 ?
    C14 H14B . 0.9700 ?
    C15 H15A . 0.9600 ?
    C15 H15B . 0.9600 ?
    C15 H15C . 0.9600 ?
    C18 H18A . 0.9600 ?
    C18 H18B . 0.9600 ?
    C18 H18C . 0.9600 ?
    C19 C24 . 1.372(3) ?
    C19 C20 . 1.383(3) ?
    C19 H19A . 0.9300 ?
    C20 C21 . 1.375(3) ?
    C20 H20A . 0.9300 ?
    C21 C22 . 1.363(3) ?
    C22 C23 . 1.382(3) ?
    C22 H22A . 0.9300 ?
    C23 C24 . 1.389(3) ?
    C23 H23A . 0.9300 ?
    O1W H2W1 . 0.81(3) ?
    O1W H1W1 . 0.86(4) ?
    C16A C17A . 1.490(11) ?
    C16A H16A . 0.9700 ?
    C16A H16B . 0.9700 ?
    C17A H17A . 0.9600 ?
    C17A H17B . 0.9600 ?
    C17A H17C . 0.9600 ?
    C16B C17B . 1.531(15) ?
    C16B H16C . 0.9700 ?
    C16B H16D . 0.9700 ?
    C17B H17D . 0.9600 ?
    C17B H17E . 0.9600 ?
    C17B H17F . 0.9600 ?
loop_
    _geom_angle_atom_site_label_1
    _geom_angle_atom_site_label_2
    _geom_angle_atom_site_label_3
    _geom_angle_site_symmetry_1
    _geom_angle_site_symmetry_3
    _geom_angle
    _geom_angle_publ_flag
    O3 S1 O1 . . 113.45(11) ?
    O3 S1 O2 . . 113.60(11) ?
    O1 S1 O2 . . 112.13(12) ?
    O3 S1 C24 . . 106.07(10) ?
    O1 S1 C24 . . 105.37(10) ?
    O2 S1 C24 . . 105.31(9) ?
    C1 N1 C5 . . 121.61(18) ?
    C1 N1 C18 . . 117.11(18) ?
    C5 N1 C18 . . 121.27(17) ?
    C11 N2 C14 . . 121.6(2) ?
    C11 N2 C16B . . 118.8(3) ?
    C14 N2 C16B . . 111.8(3) ?
    C11 N2 C16A . . 120.6(3) ?
    C14 N2 C16A . . 117.1(3) ?
    C2 C1 N1 . . 121.5(2) ?
    C2 C1 H1A . . 119.3 ?
    N1 C1 H1A . . 119.3 ?
    C1 C2 C3 . . 118.8(2) ?
    C1 C2 H2A . . 120.6 ?
    C3 C2 H2A . . 120.6 ?
    C4 C3 C2 . . 119.9(2) ?
    C4 C3 H3A . . 120.1 ?
    C2 C3 H3A . . 120.1 ?
    C3 C4 C5 . . 121.3(2) ?
    C3 C4 H4A . . 119.3 ?
    C5 C4 H4A . . 119.3 ?
    N1 C5 C4 . . 116.93(19) ?
    N1 C5 C6 . . 119.05(18) ?
    C4 C5 C6 . . 124.0(2) ?
    C7 C6 C5 . . 124.14(19) ?
    C7 C6 H6A . . 117.9 ?
    C5 C6 H6A . . 117.9 ?
    C6 C7 C8 . . 127.4(2) ?
    C6 C7 H7A . . 116.3 ?
    C8 C7 H7A . . 116.3 ?
    C13 C8 C9 . . 116.57(19) ?
    C13 C8 C7 . . 123.52(19) ?
    C9 C8 C7 . . 119.92(19) ?
    C10 C9 C8 . . 122.6(2) ?
    C10 C9 H9A . . 118.7 ?
    C8 C9 H9A . . 118.7 ?
    C9 C10 C11 . . 121.0(2) ?
    C9 C10 H10A . . 119.5 ?
    C11 C10 H10A . . 119.5 ?
    N2 C11 C10 . . 121.9(2) ?
    N2 C11 C12 . . 121.6(2) ?
    C10 C11 C12 . . 116.4(2) ?
    C13 C12 C11 . . 121.8(2) ?
    C13 C12 H12A . . 119.1 ?
    C11 C12 H12A . . 119.1 ?
    C12 C13 C8 . . 121.6(2) ?
    C12 C13 H13A . . 119.2 ?
    C8 C13 H13A . . 119.2 ?
    N2 C14 C15 . . 113.7(2) ?
    N2 C14 H14A . . 108.8 ?
    C15 C14 H14A . . 108.8 ?
    N2 C14 H14B . . 108.8 ?
    C15 C14 H14B . . 108.8 ?
    H14A C14 H14B . . 107.7 ?
    C14 C15 H15A . . 109.5 ?
    C14 C15 H15B . . 109.5 ?
    H15A C15 H15B . . 109.5 ?
    C14 C15 H15C . . 109.5 ?
    H15A C15 H15C . . 109.5 ?
    H15B C15 H15C . . 109.5 ?
    N1 C18 H18A . . 109.5 ?
    N1 C18 H18B . . 109.5 ?
    H18A C18 H18B . . 109.5 ?
    N1 C18 H18C . . 109.5 ?
    H18A C18 H18C . . 109.5 ?
    H18B C18 H18C . . 109.5 ?
    C24 C19 C20 . . 120.3(2) ?
    C24 C19 H19A . . 119.9 ?
    C20 C19 H19A . . 119.9 ?
    C21 C20 C19 . . 119.1(2) ?
    C21 C20 H20A . . 120.4 ?
    C19 C20 H20A . . 120.4 ?
    C22 C21 C20 . . 121.5(2) ?
    C22 C21 Cl1 . . 119.02(18) ?
    C20 C21 Cl1 . . 119.46(19) ?
    C21 C22 C23 . . 119.3(2) ?
    C21 C22 H22A . . 120.4 ?
    C23 C22 H22A . . 120.4 ?
    C22 C23 C24 . . 120.0(2) ?
    C22 C23 H23A . . 120.0 ?
    C24 C23 H23A . . 120.0 ?
    C19 C24 C23 . . 119.73(19) ?
    C19 C24 S1 . . 120.97(16) ?
    C23 C24 S1 . . 119.28(16) ?
    H2W1 O1W H1W1 . . 105(3) ?
    C17A C16A N2 . . 108.1(7) ?
    C17A C16A H16A . . 110.1 ?
    N2 C16A H16A . . 110.1 ?
    C17A C16A H16B . . 110.1 ?
    N2 C16A H16B . . 110.1 ?
    H16A C16A H16B . . 108.4 ?
    N2 C16B C17B . . 101.3(8) ?
    N2 C16B H16C . . 111.5 ?
    C17B C16B H16C . . 111.5 ?
    N2 C16B H16D . . 111.5 ?
    C17B C16B H16D . . 111.5 ?
    H16C C16B H16D . . 109.3 ?
    C16B C17B H17D . . 109.5 ?
    C16B C17B H17E . . 109.5 ?
    H17D C17B H17E . . 109.5 ?
    C16B C17B H17F . . 109.5 ?
    H17D C17B H17F . . 109.5 ?
    H17E C17B H17F . . 109.5 ?
loop_
    _geom_torsion_atom_site_label_1
    _geom_torsion_atom_site_label_2
    _geom_torsion_atom_site_label_3
    _geom_torsion_atom_site_label_4
    _geom_torsion_site_symmetry_1
    _geom_torsion_site_symmetry_2
    _geom_torsion_site_symmetry_3
    _geom_torsion_site_symmetry_4
    _geom_torsion
    _geom_torsion_publ_flag
    C5 N1 C1 C2 . . . . 0.5(3) ?
    C18 N1 C1 C2 . . . . -179.5(2) ?
    N1 C1 C2 C3 . . . . 0.0(3) ?
    C1 C2 C3 C4 . . . . 0.2(4) ?
    C2 C3 C4 C5 . . . . -0.9(3) ?
    C1 N1 C5 C4 . . . . -1.1(3) ?
    C18 N1 C5 C4 . . . . 178.96(19) ?
    C1 N1 C5 C6 . . . . 178.28(18) ?
    C18 N1 C5 C6 . . . . -1.7(3) ?
    C3 C4 C5 N1 . . . . 1.3(3) ?
    C3 C4 C5 C6 . . . . -178.1(2) ?
    N1 C5 C6 C7 . . . . -174.3(2) ?
    C4 C5 C6 C7 . . . . 5.0(3) ?
    C5 C6 C7 C8 . . . . 177.3(2) ?
    C6 C7 C8 C13 . . . . -0.7(4) ?
    C6 C7 C8 C9 . . . . 178.9(2) ?
    C13 C8 C9 C10 . . . . -0.4(3) ?
    C7 C8 C9 C10 . . . . 180.0(2) ?
    C8 C9 C10 C11 . . . . 0.9(4) ?
    C14 N2 C11 C10 . . . . 8.5(4) ?
    C16B N2 C11 C10 . . . . 155.2(4) ?
    C16A N2 C11 C10 . . . . -161.5(3) ?
    C14 N2 C11 C12 . . . . -173.5(2) ?
    C16B N2 C11 C12 . . . . -26.7(5) ?
    C16A N2 C11 C12 . . . . 16.5(5) ?
    C9 C10 C11 N2 . . . . 177.1(2) ?
    C9 C10 C11 C12 . . . . -1.1(3) ?
    N2 C11 C12 C13 . . . . -177.3(2) ?
    C10 C11 C12 C13 . . . . 0.8(3) ?
    C11 C12 C13 C8 . . . . -0.4(3) ?
    C9 C8 C13 C12 . . . . 0.1(3) ?
    C7 C8 C13 C12 . . . . 179.7(2) ?
    C11 N2 C14 C15 . . . . 78.6(3) ?
    C16B N2 C14 C15 . . . . -70.2(5) ?
    C16A N2 C14 C15 . . . . -111.0(4) ?
    C24 C19 C20 C21 . . . . 0.5(4) ?
    C19 C20 C21 C22 . . . . -0.7(4) ?
    C19 C20 C21 Cl1 . . . . 178.81(18) ?
    C20 C21 C22 C23 . . . . -0.1(3) ?
    Cl1 C21 C22 C23 . . . . -179.58(17) ?
    C21 C22 C23 C24 . . . . 1.0(3) ?
    C20 C19 C24 C23 . . . . 0.4(3) ?
    C20 C19 C24 S1 . . . . -177.73(18) ?
    C22 C23 C24 C19 . . . . -1.2(3) ?
    C22 C23 C24 S1 . . . . 177.00(15) ?
    O3 S1 C24 C19 . . . . 9.9(2) ?
    O1 S1 C24 C19 . . . . -110.69(19) ?
    O2 S1 C24 C19 . . . . 130.60(19) ?
    O3 S1 C24 C23 . . . . -168.25(16) ?
    O1 S1 C24 C23 . . . . 71.18(18) ?
    O2 S1 C24 C23 . . . . -47.53(19) ?
    C11 N2 C16A C17A . . . . -95.0(4) ?
    C14 N2 C16A C17A . . . . 94.5(4) ?
    C16B N2 C16A C17A . . . . 3.5(5) ?
    C11 N2 C16B C17B . . . . 107.1(5) ?
    C14 N2 C16B C17B . . . . -103.1(5) ?
    C16A N2 C16B C17B . . . . 3.4(5) ?
loop_
    _geom_hbond_atom_site_label_D
    _geom_hbond_atom_site_label_H
    _geom_hbond_atom_site_label_A
    _geom_hbond_site_symmetry_A
    _geom_hbond_distance_DH
    _geom_hbond_distance_HA
    _geom_hbond_distance_DA
    _geom_hbond_angle_DHA
    _geom_hbond_publ_flag
    O1W H2W1 O1 1_555 0.81(3) 1.98(3) 2.783(3) 174(3) y
    O1W H1W1 O2 2_675 0.87(3) 2.13(4) 2.977(3) 166(3) y
    C2 H2A O2 2_765 0.93 2.52 3.374(3) 153 y
    C4 H4A O1W 1_545 0.93 2.43 3.316(3) 158 y
    C13 H13A O3 1_555 0.93 2.59 3.495(3) 164 y
    C18 H18A O2 1_655 0.96 2.49 3.426(3) 166 y
    C18 H18C O3 1_555 0.96 2.57 3.202(3) 123 y
