# Supplementary material for: (E)-2-[4-(Diethyl­amino)­styr­yl]-1-methyl­pyridinium 4-chloro­benzene­sulfonate monohydrate
Source: Acta Crystallogr Sect E Struct Rep Online. 2011 Aug 27;67(Pt 9):o2488–9. doi: 10.1107/S1600536811034258 (PMC3200709; doi:10.1107/S1600536811034258)
Supplement: Supplementary file 2 [file e-67-o2488-Isup2.hkl]

# 
# h,k,l, Fc-squared, Fo-squared, sigma(Fo-squared) and status flag 
# 
data_I
_shelx_title ' nt2clm in P-1 (R.T.)' 
_shelx_refln_list_code          4 
_shelx_F_calc_maximum      178.14 
_exptl_crystal_F_000       504.00 
_reflns_d_resolution_high  0.8107 
 
loop_ 
 _symmetry_equiv_pos_as_xyz 
 'x, y, z' 
 '-x, -y, -z' 
 
_cell_length_a     7.2511 
_cell_length_b    10.2272 
_cell_length_c    16.7169 
_cell_angle_alpha  88.441 
_cell_angle_beta   80.057 
_cell_angle_gamma  77.062 
 
_shelx_F_squared_multiplier     1.000 
 
loop_ 
 _refln_index_h 
 _refln_index_k 
 _refln_index_l 
 _refln_F_squared_calc 
 _refln_F_squared_meas 
 _refln_F_squared_sigma 
 _refln_observed_status 
   1   0   0      188.45      157.91      2.10 o 
   2   0   0      331.15      332.08      4.63 o 
   3   0   0      276.10      299.17      4.71 o 
   4   0   0       54.38       64.36      2.18 o 
   5   0   0      118.39      135.04      4.04 o 
   6   0   0        9.44        8.15      2.89 o 
   7   0   0       28.05       19.38      4.25 o 
   8   0   0       10.89        6.28      4.97 o 
  -8   1   0        7.12        7.06      2.24 o 
  -7   1   0        0.01        1.08      1.61 o 
  -6   1   0       47.68       56.75      6.97 o 
  -5   1   0      515.56      500.37     12.84 o 
  -4   1   0       34.05       36.40      2.55 o 
  -3   1   0      406.46      391.34      8.58 o 
  -2   1   0     2552.01     2424.82     35.77 o 
  -1   1   0     5950.24     5885.95     67.00 o 
   0   1   0       82.00       57.40      0.99 o 
   1   1   0     1101.81     1079.20     28.54 o 
   2   1   0        2.43        2.88      0.90 o 
   3   1   0        1.41        4.80      2.41 o 
   4   1   0       73.21       77.92      2.47 o 
   5   1   0        4.09        2.48      1.21 o 
   6   1   0        0.11        0.34      1.18 o 
   7   1   0       73.56       72.57     11.66 o 
   8   1   0       18.52       11.84      6.30 o 
  -8   2   0       28.54       32.91      6.00 o 
  -7   2   0      114.14      128.53      5.43 o 
  -6   2   0       84.50       79.46      4.11 o 
  -5   2   0      445.74      419.46      7.78 o 
  -4   2   0        1.04        0.38      0.77 o 
  -3   2   0      163.95      157.26      7.80 o 
  -2   2   0     1335.38     1245.54     14.32 o 
  -1   2   0     1659.58     1489.64     15.42 o 
   0   2   0     4611.93     4501.51     44.77 o 
   1   2   0     5132.48     5048.97     58.53 o 
   2   2   0      414.45      413.02      7.86 o 
   3   2   0       14.42       13.67      1.41 o 
   4   2   0      161.91      154.54      4.76 o 
   5   2   0       37.95       50.37      3.50 o 
   6   2   0       63.56       69.39      3.21 o 
   7   2   0       69.55       67.99      6.71 o 
   8   2   0       36.79       40.39      4.80 o 
  -7   3   0      132.91      134.47      7.33 o 
  -6   3   0       19.31       17.65      2.50 o 
  -5   3   0      480.27      464.98     13.75 o 
  -4   3   0      234.24      218.05      6.38 o 
  -3   3   0      365.53      328.23      5.45 o 
  -2   3   0       54.60       36.11      1.87 o 
  -1   3   0     1090.02     1096.72     13.26 o 
   0   3   0     1360.02     1395.10     16.16 o 
   1   3   0      291.28      283.95      8.90 o 
   2   3   0      115.50      134.79      2.78 o 
   3   3   0        0.61        3.37      0.84 o 
   4   3   0       70.85       70.45      3.05 o 
   5   3   0       58.17       64.48      4.77 o 
   6   3   0     1800.36     1847.11     27.32 o 
   7   3   0        4.33        2.86      1.75 o 
   8   3   0       60.67       63.39      5.66 o 
  -7   4   0       29.25       24.08      5.23 o 
  -6   4   0       93.05       99.11      8.63 o 
  -5   4   0        3.21       12.37      5.31 o 
  -4   4   0      810.55      760.89     14.94 o 
  -3   4   0      111.28      108.46      2.90 o 
  -2   4   0      216.39      206.70      4.61 o 
  -1   4   0      280.38      301.99      5.02 o 
   0   4   0      799.66      837.47     10.61 o 
   1   4   0      278.88      281.68      7.99 o 
   2   4   0       42.00       53.51      1.60 o 
   3   4   0      791.05      725.61     12.57 o 
   4   4   0       11.76       13.99      1.44 o 
   5   4   0      529.15      522.14      8.66 o 
   6   4   0      146.50      141.74      4.41 o 
   7   4   0       35.37       37.95      4.09 o 
   8   4   0       74.79       84.01     12.30 o 
  -7   5   0        7.65        9.86      4.82 o 
  -6   5   0       21.09       20.65      7.02 o 
  -5   5   0        8.67       17.42      3.85 o 
  -4   5   0        7.15        6.28      1.94 o 
  -3   5   0       65.53       60.48      2.67 o 
  -2   5   0       77.74       78.33      2.67 o 
  -1   5   0     1277.58     1355.07     19.09 o 
   0   5   0       13.81       15.40      2.47 o 
   1   5   0     1111.88     1132.49     13.96 o 
   2   5   0      612.15      627.78      6.72 o 
   3   5   0      123.93      107.25      2.67 o 
   4   5   0       27.82       17.61      2.39 o 
   5   5   0      125.99      127.34      3.70 o 
   6   5   0     1209.22     1221.80     23.08 o 
   7   5   0        9.22        4.27      2.54 o 
   8   5   0        4.57       -1.86      3.29 o 
  -6   6   0       11.78        9.64      4.02 o 
  -5   6   0       43.04       43.39      5.74 o 
  -4   6   0       45.22       55.45      4.20 o 
  -3   6   0       49.24       48.78      3.09 o 
  -2   6   0       35.78       37.92      2.71 o 
  -1   6   0       46.64       46.87      2.89 o 
   0   6   0      116.13      117.65      3.73 o 
   1   6   0     1510.53     1417.31     19.68 o 
   2   6   0       13.62       16.97      2.12 o 
   3   6   0       11.62       20.90      5.02 o 
   4   6   0       54.69       56.84      5.00 o 
   5   6   0      386.12      386.05     12.07 o 
   6   6   0      144.08      142.45      7.50 o 
   7   6   0        2.32        1.09      2.29 o 
   8   6   0        4.01        1.36      7.30 o 
  -6   7   0        5.42        7.48      6.38 o 
  -5   7   0        2.38        3.15      2.63 o 
  -4   7   0       43.24       49.02      3.08 o 
  -3   7   0        0.54        1.44      1.54 o 
  -2   7   0       38.34       46.34      3.31 o 
  -1   7   0       26.54       21.60      2.32 o 
   0   7   0       53.96       56.07      3.20 o 
   1   7   0       83.93       84.27      5.08 o 
   2   7   0      250.75      253.90      6.01 o 
   3   7   0        9.78        6.42      2.32 o 
   4   7   0      278.01      262.40     10.94 o 
   5   7   0      247.96      266.10     23.02 o 
   6   7   0       26.22       26.23      4.36 o 
   7   7   0       13.64       13.03      3.90 o 
   8   7   0       40.23       24.75      7.50 o 
  -5   8   0       23.31       13.77      4.23 o 
  -4   8   0       53.45       48.77      5.15 o 
  -3   8   0       14.84       20.79      2.54 o 
  -2   8   0       58.67       61.40      4.75 o 
  -1   8   0       26.59       29.78      2.83 o 
   0   8   0      230.88      225.53      5.95 o 
   1   8   0      433.53      413.98      8.25 o 
   2   8   0      159.78      159.45      6.04 o 
   3   8   0      210.30      197.03      8.15 o 
   4   8   0      132.14      132.08      7.03 o 
   5   8   0      187.22      166.84      8.12 o 
   6   8   0       67.32       90.88     14.62 o 
   7   8   0       24.45       29.13      4.97 o 
  -4   9   0        6.76        5.45      2.15 o 
  -3   9   0      191.34      187.61      7.66 o 
  -2   9   0      104.89      105.04      5.55 o 
  -1   9   0       54.42       59.56      4.07 o 
   0   9   0        0.53        0.85      1.63 o 
   1   9   0        5.67        4.08      2.29 o 
   2   9   0      464.42      421.55     12.92 o 
   3   9   0        0.52        2.37      3.16 o 
   4   9   0        5.62        5.98      2.85 o 
   5   9   0       85.73       89.41      7.35 o 
   6   9   0        0.53       -0.87      2.43 o 
   7   9   0        4.85        6.83      4.80 o 
  -3  10   0       61.45       69.92      5.88 o 
  -2  10   0       78.51       76.61      4.80 o 
  -1  10   0        0.63        1.10      2.43 o 
   0  10   0        1.49        0.88      2.17 o 
   1  10   0       80.11       94.39      5.64 o 
   2  10   0        9.39       13.61      5.79 o 
   3  10   0        0.51        1.04      4.39 o 
   4  10   0        6.19        4.74      3.09 o 
   5  10   0       33.18       30.14      8.45 o 
   6  10   0        1.58        2.75      3.16 o 
  -2  11   0       23.98       23.77      3.72 o 
  -1  11   0       15.80       17.24      3.87 o 
   0  11   0        0.22       -2.96      2.40 o 
   1  11   0        3.50        1.30      2.58 o 
   2  11   0        0.81       -0.15      5.07 o 
   3  11   0       17.07        9.47      6.19 o 
   4  11   0       15.26       16.34      4.71 o 
   5  11   0        0.52        4.34      3.08 o 
   0  12   0        2.52        2.93      2.94 o 
   1  12   0        0.48       -1.81      2.88 o 
   2  12   0        3.71       -0.54      5.43 o 
   3  12   0        0.00        1.93      6.19 o 
   4  12   0       13.54       17.74      7.26 o 
  -4 -12   1       14.32       17.40      4.67 o 
  -3 -12   1        3.18       14.49      6.88 o 
  -2 -12   1        2.42        3.26      5.73 o 
  -1 -12   1       20.66       25.09      4.01 o 
   0 -12   1        6.19       16.42      3.75 o 
  -5 -11   1        1.80        1.81      3.13 o 
  -4 -11   1        5.26       12.37      3.94 o 
  -3 -11   1        0.37       -0.49      4.92 o 
  -2 -11   1       86.89       92.55     11.25 o 
  -1 -11   1       25.54       26.72      3.80 o 
   0 -11   1       13.72       10.96      4.97 o 
   1 -11   1        4.90        4.80      2.90 o 
   2 -11   1       51.90       48.05      4.74 o 
  -6 -10   1        4.04        4.30      5.87 o 
  -5 -10   1       38.62       35.25      5.05 o 
  -4 -10   1       40.95       33.36      5.72 o 
  -3 -10   1        8.04       12.29      3.60 o 
  -2 -10   1      107.93       97.02      9.61 o 
  -1 -10   1      438.44      420.90     10.94 o 
   0 -10   1       69.20       71.06      5.30 o 
   1 -10   1       12.74       12.46      2.98 o 
   2 -10   1        0.56        2.05      2.07 o 
   3 -10   1       14.79        9.61      2.25 o 
  -7  -9   1        0.09        4.45      3.36 o 
  -6  -9   1       11.87       13.87      5.24 o 
  -5  -9   1      125.59      119.90      7.90 o 
  -4  -9   1       10.29       15.67      3.47 o 
  -3  -9   1        9.83        9.63      3.01 o 
  -2  -9   1       49.21       48.74      5.14 o 
  -1  -9   1      341.63      346.26      9.32 o 
   0  -9   1      286.27      286.72      7.22 o 
   1  -9   1        2.57        3.00      1.92 o 
   2  -9   1        1.79        2.04      1.85 o 
   3  -9   1       79.79       65.74      5.88 o 
   4  -9   1        4.00        1.21      2.03 o 
  -7  -8   1        0.56        4.53      3.55 o 
  -6  -8   1      119.26      118.34      7.45 o 
  -5  -8   1      199.19      206.59      9.10 o 
  -4  -8   1        0.11        0.73      2.11 o 
  -3  -8   1        5.64        2.44      2.30 o 
  -2  -8   1       14.33       14.82      3.73 o 
  -1  -8   1      741.72      719.00     12.08 o 
   0  -8   1      173.25      179.47      5.31 o 
   1  -8   1       16.21       17.56      2.42 o 
   2  -8   1       93.61       95.19      4.29 o 
   3  -8   1       32.49       38.82      3.24 o 
   4  -8   1       59.37       58.69      3.53 o 
   5  -8   1        2.06        0.45      1.98 o 
  -8  -7   1       34.73       37.13      8.91 o 
  -7  -7   1       49.26       58.56      6.47 o 
  -6  -7   1      175.38      157.55     19.01 o 
  -5  -7   1       81.30       92.10      6.94 o 
  -4  -7   1       39.39       34.28      5.17 o 
  -3  -7   1       99.91      101.00      5.61 o 
  -2  -7   1      212.42      200.10      9.47 o 
  -1  -7   1        3.61        3.39      1.41 o 
   0  -7   1       92.36       97.24      3.70 o 
   1  -7   1        0.87       -0.20      1.37 o 
   2  -7   1       23.37       26.18      2.55 o 
   3  -7   1       33.39       33.49      2.88 o 
   4  -7   1      139.30      144.72      4.64 o 
   5  -7   1        0.04       -2.90      1.77 o 
   6  -7   1       24.17       37.10      9.63 o 
  -8  -6   1       26.73       26.06      5.58 o 
  -7  -6   1       32.24       31.95      7.07 o 
  -6  -6   1        3.50        1.30      2.32 o 
  -5  -6   1       26.03       25.64      3.74 o 
  -4  -6   1      272.75      259.47      9.03 o 
  -3  -6   1       32.26       38.37      3.78 o 
  -2  -6   1       65.66       82.12      2.53 o 
  -1  -6   1        5.28        4.18      1.21 o 
   0  -6   1       26.04       30.59      2.27 o 
   1  -6   1       73.63       80.63      3.35 o 
   2  -6   1        2.04        1.83      1.11 o 
   3  -6   1      127.22      120.08      4.06 o 
   4  -6   1      257.20      253.37      5.25 o 
   5  -6   1      145.00       44.96      7.90 o 
   6  -6   1        9.11        7.52      3.71 o 
  -8  -5   1       30.51       48.47      9.58 o 
  -7  -5   1      108.84      114.78      8.96 o 
  -6  -5   1       38.65       45.44      4.16 o 
  -5  -5   1       72.85       66.89      2.85 o 
  -4  -5   1        2.78        2.95      0.98 o 
  -3  -5   1       87.16      107.97      5.48 o 
  -2  -5   1      825.35      963.76     12.74 o 
  -1  -5   1      796.72      749.74     16.36 o 
   0  -5   1       28.63       28.77      2.02 o 
   1  -5   1      332.00      355.29      5.95 o 
   2  -5   1       27.51       32.30      2.01 o 
   3  -5   1      193.03      179.95      4.10 o 
   4  -5   1      740.33      740.14     25.19 o 
   5  -5   1      527.79      520.19     17.16 o 
   6  -5   1        3.22        1.67      2.98 o 
   7  -5   1        9.65        9.36      3.91 o 
  -8  -4   1       77.62       83.46      8.37 o 
  -7  -4   1        0.81        4.62      2.80 o 
  -6  -4   1        0.84       -0.04      1.28 o 
  -5  -4   1       10.44       10.49      1.57 o 
  -4  -4   1      501.69      520.86      8.05 o 
  -3  -4   1        1.74        4.83      0.76 o 
  -2  -4   1       70.60       59.52      5.69 o 
  -1  -4   1      741.79      711.01     10.00 o 
   0  -4   1       12.40       18.28      1.50 o 
   1  -4   1       60.66       61.51      2.04 o 
   2  -4   1      220.84      205.69      4.62 o 
   3  -4   1       82.36       83.14      2.49 o 
   4  -4   1        0.04        0.72      1.30 o 
   5  -4   1        0.33        1.90      1.71 o 
   6  -4   1      134.39      129.14      8.19 o 
   7  -4   1        7.93        5.25      3.69 o 
  -8  -3   1        3.06        6.28      3.34 o 
  -7  -3   1        2.14        1.52      2.05 o 
  -6  -3   1      158.10      164.65      5.31 o 
  -5  -3   1       47.20       53.59      3.33 o 
  -4  -3   1      121.14      124.29      3.81 o 
  -3  -3   1      669.30      632.29     10.78 o 
  -2  -3   1      665.56      675.36     10.29 o 
  -1  -3   1     1215.08     1269.78     16.50 o 
   0  -3   1     2543.87     2334.45     26.20 o 
   1  -3   1       42.64       40.20      1.81 o 
   2  -3   1        0.76       -0.17      0.47 o 
   3  -3   1      166.99      168.37      4.01 o 
   4  -3   1       15.21       11.79      1.47 o 
   5  -3   1      108.76      103.12      5.65 o 
   6  -3   1        3.25        0.99      1.68 o 
   7  -3   1       37.01       37.72      4.51 o 
  -8  -2   1        3.78        1.88      2.90 o 
  -7  -2   1       14.80       17.12      3.22 o 
  -6  -2   1        4.08        4.89      1.46 o 
  -5  -2   1      188.41      194.65      5.90 o 
  -4  -2   1     1133.38     1197.87     17.76 o 
  -3  -2   1        0.91        0.37      0.77 o 
  -2  -2   1      824.51      839.60     12.49 o 
  -1  -2   1      127.82      129.88      2.94 o 
   0  -2   1    13659.58    12611.48    150.78 o 
   1  -2   1      557.50      517.06     10.86 o 
   2  -2   1      219.45      223.45      3.12 o 
   3  -2   1        0.38        0.71      0.98 o 
   4  -2   1      226.00      255.40      6.66 o 
   5  -2   1       14.44       11.19      1.65 o 
   6  -2   1       67.99       72.87      3.84 o 
   7  -2   1       11.03       13.82      2.39 o 
   8  -2   1       44.12       43.02      7.38 o 
  -8  -1   1        0.31       -0.83      2.75 o 
  -7  -1   1       23.00       30.49      5.05 o 
  -6  -1   1        1.44        0.53      2.03 o 
  -5  -1   1      527.80      560.54      8.47 o 
  -4  -1   1      429.42      419.17      6.46 o 
  -3  -1   1      708.28      728.91     12.59 o 
  -2  -1   1     7560.36     7727.54    109.34 o 
  -1  -1   1       27.53       39.03      1.11 o 
   0  -1   1       76.51       75.14      1.58 o 
   1  -1   1        2.28        1.31      0.56 o 
   2  -1   1       20.20       21.33      2.38 o 
   3  -1   1       54.75       63.40      2.77 o 
   4  -1   1      604.12      631.57     12.27 o 
   5  -1   1      407.11      401.29      9.55 o 
   6  -1   1       32.00       39.57      3.81 o 
   7  -1   1      296.38      309.57     18.09 o 
   8  -1   1        9.53        9.87      2.22 o 
  -8   0   1       24.60       17.47      2.85 o 
  -7   0   1       47.77       52.10      6.39 o 
  -6   0   1       90.53       97.34      6.45 o 
  -5   0   1      869.71      846.41     13.31 o 
  -4   0   1       65.98       76.39      2.49 o 
  -3   0   1     3355.37     3433.70     37.83 o 
  -2   0   1      451.38      428.78      5.97 o 
  -1   0   1       82.17       67.23      3.57 o 
   1   0   1      171.60      193.78      3.05 o 
   2   0   1      578.32      561.62      7.27 o 
   3   0   1      477.10      442.22      6.43 o 
   4   0   1      184.12      181.36      3.86 o 
   5   0   1     1049.39     1073.57     16.28 o 
   6   0   1       61.53       68.04      3.47 o 
   7   0   1        0.05       -0.20      2.37 o 
   8   0   1        7.34        4.19      3.35 o 
  -8   1   1      121.76      141.50      7.34 o 
  -7   1   1      455.49      438.37     10.66 o 
  -6   1   1       26.68       31.95      2.64 o 
  -5   1   1      281.83      283.05      7.72 o 
  -4   1   1      380.90      391.24      8.40 o 
  -3   1   1        6.90        0.93      1.06 o 
  -2   1   1       80.99       92.45      1.82 o 
  -1   1   1      738.87      767.05     12.27 o 
   0   1   1       54.26       82.65      1.52 o 
   1   1   1      399.93      406.29      5.65 o 
   2   1   1     2065.29     2144.43     31.71 o 
   3   1   1      255.63      253.43      5.84 o 
   4   1   1        4.46        3.36      0.97 o 
   5   1   1       62.64       62.90      3.82 o 
   6   1   1      289.59      272.10      9.49 o 
   7   1   1       15.64       13.76      3.65 o 
   8   1   1       85.51       93.16      8.67 o 
  -8   2   1      102.98      113.57     22.53 o 
  -7   2   1       15.72       16.96      2.62 o 
  -6   2   1        0.04       -0.31      1.98 o 
  -5   2   1       43.83       46.81      5.67 o 
  -4   2   1      116.36      102.57      3.21 o 
  -3   2   1      219.54      204.23      4.16 o 
  -2   2   1       56.29       58.32      1.65 o 
  -1   2   1     1790.19     1787.92     20.23 o 
   0   2   1     5328.12     5134.37     62.73 o 
   1   2   1     4623.82     4602.92     85.84 o 
   2   2   1      921.68      877.78     11.87 o 
   3   2   1       20.81       16.90      1.60 o 
   4   2   1       59.23       60.37      3.55 o 
   5   2   1       68.65       67.55      2.90 o 
   6   2   1       17.30       13.92      1.82 o 
   7   2   1        0.05        1.18      2.28 o 
   8   2   1       51.19       63.72      5.01 o 
  -7   3   1        4.84        4.97      2.02 o 
  -6   3   1      106.35      105.04      5.74 o 
  -5   3   1       14.38       14.80      2.48 o 
  -4   3   1       46.98       40.96      2.24 o 
  -3   3   1        5.94        5.18      0.65 o 
  -2   3   1        0.09        0.02      0.64 o 
  -1   3   1      190.72      179.78      3.80 o 
   0   3   1        0.88        0.26      0.80 o 
   1   3   1    18048.71    16889.50    184.53 o 
   2   3   1       86.36       69.99      2.07 o 
   3   3   1       13.32        9.74      1.10 o 
   4   3   1      219.36      210.91      5.82 o 
   5   3   1       16.74       19.01      1.88 o 
   6   3   1      292.22      315.98      6.19 o 
   7   3   1       11.23       10.55      1.84 o 
   8   3   1        0.02        3.12      2.21 o 
  -7   4   1        6.74        2.34      4.79 o 
  -6   4   1        2.15        1.56      2.31 o 
  -5   4   1      105.12       98.59      7.16 o 
  -4   4   1      459.15      471.16     12.49 o 
  -3   4   1       14.24       17.14      1.55 o 
  -2   4   1        3.62       11.52      2.00 o 
  -1   4   1     2297.97     2364.93     30.83 o 
   0   4   1        1.86        0.64      0.72 o 
   1   4   1     3688.57     3539.66     44.27 o 
   2   4   1      124.78      144.71      3.07 o 
   3   4   1      109.67      129.39      3.91 o 
   4   4   1      106.10      108.30      3.04 o 
   5   4   1       11.77        8.81      1.47 o 
   6   4   1      114.57      108.64      3.89 o 
   7   4   1        1.39        3.88      1.48 o 
   8   4   1        4.89        7.89      3.72 o 
  -7   5   1        0.77       -2.89      4.46 o 
  -6   5   1       14.70       13.31      3.64 o 
  -5   5   1       80.12       87.95      6.94 o 
  -4   5   1       36.38       38.38      3.00 o 
  -3   5   1       16.53       14.64      1.76 o 
  -2   5   1      126.10      139.04      7.31 o 
  -1   5   1      622.14      771.28     11.97 o 
   0   5   1      376.17      362.11      6.58 o 
   1   5   1      917.75      841.10     12.22 o 
   2   5   1      232.14      208.67      3.75 o 
   3   5   1      349.98      396.60      7.96 o 
   4   5   1      115.23      111.83      4.00 o 
   5   5   1        1.21        0.36      1.04 o 
   6   5   1      298.88      303.70      6.59 o 
   7   5   1        2.12        4.66      2.47 o 
   8   5   1        0.61        0.91      3.31 o 
  -6   6   1       34.95       41.58      6.14 o 
  -5   6   1        1.89        5.12      2.62 o 
  -4   6   1      660.98      631.51     13.19 o 
  -3   6   1       25.90       27.72      2.48 o 
  -2   6   1       53.77       59.85      3.32 o 
  -1   6   1      310.53      337.14      6.92 o 
   0   6   1       92.23      104.65      3.65 o 
   1   6   1      697.73      698.44     10.96 o 
   2   6   1      522.65      522.70     16.85 o 
   3   6   1       18.56       17.64      1.74 o 
   4   6   1        0.07        0.93      1.35 o 
   5   6   1       18.16       14.22      2.98 o 
   6   6   1       39.72       31.64      6.06 o 
   7   6   1        0.63        0.94      2.30 o 
   8   6   1        7.16        5.70      4.22 o 
  -5   7   1       13.61       10.04      3.65 o 
  -4   7   1        6.12        5.65      1.77 o 
  -3   7   1      211.21      225.06      6.54 o 
  -2   7   1       45.41       52.58      3.37 o 
  -1   7   1        8.74        8.54      1.82 o 
   0   7   1        2.27        3.19      1.49 o 
   1   7   1       16.66       15.47      1.88 o 
   2   7   1      293.22      279.90      5.92 o 
   3   7   1       10.78        6.36      1.97 o 
   4   7   1      198.21      180.52     13.42 o 
   5   7   1       82.63       84.80      6.05 o 
   6   7   1       74.98       74.00     20.17 o 
   7   7   1       11.79       11.15      3.56 o 
   8   7   1        2.91        9.66      3.83 o 
  -5   8   1       49.92       61.53      7.66 o 
  -4   8   1        0.75        2.68      1.83 o 
  -3   8   1       53.29       53.68      7.12 o 
  -2   8   1      196.08      198.90      7.21 o 
  -1   8   1        2.71        2.54      1.66 o 
   0   8   1        3.83        1.71      2.18 o 
   1   8   1       74.43       71.11      3.61 o 
   2   8   1       20.30       20.37      2.85 o 
   3   8   1      117.59      129.84      6.94 o 
   4   8   1       79.75       90.10     12.36 o 
   5   8   1      431.01      370.02     17.30 o 
   6   8   1        1.28        7.03      5.18 o 
   7   8   1      117.16      133.42     14.57 o 
  -4   9   1        6.75       11.18      2.59 o 
  -3   9   1       62.92       72.46      5.63 o 
  -2   9   1       91.51       86.05      4.39 o 
  -1   9   1       21.84       19.26      2.60 o 
   0   9   1       35.04       36.18      3.13 o 
   1   9   1        7.94        6.95      2.39 o 
   2   9   1      434.81      425.39     23.23 o 
   3   9   1       73.19       39.51     23.24 o 
   4   9   1      101.33       91.06      6.53 o 
   5   9   1       58.21       50.79      5.60 o 
   6   9   1       15.38       24.10      4.38 o 
   7   9   1       76.52       80.07     10.40 o 
  -3  10   1        0.94        2.76      7.23 o 
  -2  10   1       15.02       16.30      2.68 o 
  -1  10   1       17.30       14.68      2.64 o 
   0  10   1        6.19        2.32      2.48 o 
   1  10   1        8.82        8.28      2.84 o 
   2  10   1       74.55       73.78      6.51 o 
   3  10   1        0.01        5.77      5.04 o 
   4  10   1        0.06        0.90      2.66 o 
   5  10   1        3.58        5.00      3.13 o 
   6  10   1       96.92      111.53     12.56 o 
  -2  11   1        3.26        4.11      2.55 o 
  -1  11   1        0.17        1.11      2.85 o 
   0  11   1        0.15       -0.65      2.43 o 
   1  11   1       37.18       46.40      6.92 o 
   2  11   1       96.01       72.44      6.98 o 
   3  11   1       11.76        8.99      6.22 o 
   4  11   1       52.00       56.35      6.33 o 
   5  11   1       14.79       17.84      4.32 o 
   0  12   1       20.68       23.50      4.18 o 
   1  12   1       18.18       26.47      3.98 o 
   2  12   1        1.43        0.76      5.82 o 
   3  12   1      126.59      140.56     12.09 o 
   4  12   1       10.48        6.14      5.85 o 
  -4 -12   2        2.14        3.89      3.24 o 
  -3 -12   2       12.32       15.46      7.07 o 
  -2 -12   2        3.91        6.00      6.11 o 
  -1 -12   2       10.21        7.13      3.02 o 
   0 -12   2       28.61       34.36      4.46 o 
  -5 -11   2       24.21       21.30      4.77 o 
  -4 -11   2       11.13       10.53      3.78 o 
  -3 -11   2       17.00       19.17      4.38 o 
  -2 -11   2        9.37        4.43      5.28 o 
  -1 -11   2        1.17        1.71      2.51 o 
   0 -11   2        4.12        3.25      2.70 o 
   1 -11   2        3.25        6.54      3.79 o 
   2 -11   2        9.09        9.56      3.09 o 
  -6 -10   2       12.60       11.88      4.08 o 
  -5 -10   2       50.37       53.44      9.61 o 
  -4 -10   2        0.00       -3.16      2.27 o 
  -3 -10   2        1.64        4.25      2.92 o 
  -2 -10   2       63.14       59.50      9.05 o 
  -1 -10   2        0.17        1.32      2.35 o 
   0 -10   2      168.25      186.27      7.15 o 
   1 -10   2       21.92       26.86      5.84 o 
   2 -10   2       10.94       11.81      2.88 o 
   3 -10   2       36.53       42.56      3.70 o 
  -7  -9   2       21.60       24.18      4.92 o 
  -6  -9   2        0.44        1.99      2.84 o 
  -5  -9   2        0.18        3.42      2.62 o 
  -4  -9   2       13.01        8.76      2.93 o 
  -3  -9   2       15.10       17.29      4.78 o 
  -2  -9   2        6.33        2.81      2.10 o 
  -1  -9   2        7.80        6.39      2.39 o 
   0  -9   2       79.33       85.29      8.08 o 
   1  -9   2       10.87       15.79      3.41 o 
   2  -9   2       67.47       74.43      4.53 o 
   3  -9   2        2.68        2.04      2.00 o 
   4  -9   2       21.01       16.11      3.20 o 
  -7  -8   2        9.09       11.79      3.96 o 
  -6  -8   2        4.68        6.32      3.03 o 
  -5  -8   2       57.14       79.71      6.67 o 
  -4  -8   2       91.93       80.78      6.38 o 
  -3  -8   2        6.54       11.44      3.91 o 
  -2  -8   2        4.52        5.12      3.53 o 
  -1  -8   2     1124.06     1110.71     27.25 o 
   0  -8   2       94.93       98.64      4.07 o 
   1  -8   2        1.67        0.73      1.63 o 
   2  -8   2       14.24       11.86      2.47 o 
   3  -8   2       63.72       62.50      3.99 o 
   4  -8   2      124.34      119.30      4.59 o 
   5  -8   2       19.92       23.49      5.23 o 
  -8  -7   2       16.73       20.80      7.12 o 
  -7  -7   2       53.19       54.63      6.20 o 
  -6  -7   2       58.87       58.00     14.11 o 
  -5  -7   2       36.82       37.40      6.40 o 
  -4  -7   2      102.17       90.66      8.35 o 
  -3  -7   2       36.70       35.37      6.65 o 
  -2  -7   2        5.81        2.98      1.89 o 
  -1  -7   2      112.73      126.00      4.61 o 
   0  -7   2      195.77      203.00      5.27 o 
   1  -7   2       76.02       72.88      3.74 o 
   2  -7   2       84.84       89.22      3.50 o 
   3  -7   2      152.11      143.39      4.18 o 
   4  -7   2       71.56       68.84      3.43 o 
   5  -7   2       12.31        2.00      4.30 o 
   6  -7   2        0.09       -0.50      3.21 o 
  -8  -6   2       21.50       18.58      5.07 o 
  -7  -6   2       10.47        8.97      3.70 o 
  -6  -6   2       49.24       47.42      7.54 o 
  -5  -6   2       42.68       36.42      4.42 o 
  -4  -6   2      244.22      213.83      8.25 o 
  -3  -6   2      206.61      218.98      8.68 o 
  -2  -6   2      204.53      199.23      4.07 o 
  -1  -6   2      619.00      605.49     11.09 o 
   0  -6   2      116.77      121.56      3.74 o 
   1  -6   2      330.35      327.02      7.43 o 
   2  -6   2       80.06       76.19      2.94 o 
   3  -6   2       48.36       50.03      3.16 o 
   4  -6   2        0.25       -0.06      0.86 o 
   5  -6   2        0.12       -2.00      2.29 o 
   6  -6   2       52.38       59.39      7.24 o 
  -8  -5   2       38.07       38.81      6.27 o 
  -7  -5   2       30.87       33.38      5.39 o 
  -6  -5   2       28.01       27.49      3.48 o 
  -5  -5   2       89.56       93.03      3.82 o 
  -4  -5   2      649.74      649.46     11.07 o 
  -3  -5   2      197.16      173.71      4.69 o 
  -2  -5   2     2852.50     3171.33     35.66 o 
  -1  -5   2     1544.02     1547.69     18.21 o 
   0  -5   2       69.88       72.39      2.37 o 
   1  -5   2       71.00       69.61      2.44 o 
   2  -5   2        6.85        2.69      1.19 o 
   3  -5   2       22.12       24.49      1.95 o 
   4  -5   2      119.05      117.13      6.43 o 
   5  -5   2      115.18      123.37      5.60 o 
   6  -5   2        5.36       15.11      4.15 o 
   7  -5   2        0.19        0.29      3.33 o 
  -8  -4   2       17.43       20.41      4.68 o 
  -7  -4   2        2.51        3.19      2.87 o 
  -6  -4   2       17.16        9.54      2.41 o 
  -5  -4   2     1157.44     1114.94     17.58 o 
  -4  -4   2     1254.79     1287.78     18.95 o 
  -3  -4   2      289.40      291.76      4.91 o 
  -2  -4   2      744.87      849.57     14.00 o 
  -1  -4   2     1171.41     1237.96     12.22 o 
   0  -4   2      137.22      147.57      3.06 o 
   1  -4   2      481.12      473.24      7.65 o 
   2  -4   2       90.54       96.86      6.90 o 
   3  -4   2        3.34        2.55      0.79 o 
   4  -4   2       45.30       39.87      3.30 o 
   5  -4   2        1.93        1.63      1.71 o 
   6  -4   2       43.63       40.10     10.96 o 
   7  -4   2       57.24       56.88      8.42 o 
  -8  -3   2       26.68       19.28      4.54 o 
  -7  -3   2        0.08        2.96      2.27 o 
  -6  -3   2      169.23      159.71      6.62 o 
  -5  -3   2       27.61       24.38      3.01 o 
  -4  -3   2      280.78      276.28      6.03 o 
  -3  -3   2        4.66        4.14      1.06 o 
  -2  -3   2     2198.21     2389.79     26.77 o 
  -1  -3   2     1485.01     1495.72     19.32 o 
   0  -3   2      737.25      718.68     10.14 o 
   1  -3   2       20.35       32.22      1.56 o 
   2  -3   2       65.26       50.76      1.81 o 
   3  -3   2       22.84       24.47      1.74 o 
   4  -3   2      295.81      280.73      5.91 o 
   5  -3   2     1705.79     1691.85     27.89 o 
   6  -3   2       28.55       34.11      3.62 o 
   7  -3   2        4.07        4.51      1.91 o 
  -8  -2   2        0.00        1.37      2.42 o 
  -7  -2   2       32.33       29.19      4.00 o 
  -6  -2   2       94.52       93.86     11.95 o 
  -5  -2   2      183.60      174.77      5.00 o 
  -4  -2   2       95.76      104.67      3.45 o 
  -3  -2   2      271.62      260.34      9.39 o 
  -2  -2   2       73.45       63.67      1.78 o 
  -1  -2   2      446.62      396.38      4.88 o 
   0  -2   2     3183.31     2971.44     27.73 o 
   1  -2   2      126.64      103.79      3.41 o 
   2  -2   2      552.88      572.75      7.41 o 
   3  -2   2      246.90      232.02      5.89 o 
   4  -2   2     1254.76     1271.43     21.87 o 
   5  -2   2     1201.00     1171.28     21.21 o 
   6  -2   2        6.44        4.38      1.35 o 
   7  -2   2       10.64        8.78      2.17 o 
   8  -2   2       13.45       12.49      4.11 o 
  -8  -1   2       75.21       84.81      8.47 o 
  -7  -1   2      275.96      270.14     11.81 o 
  -6  -1   2      126.77      102.46      9.69 o 
  -5  -1   2        1.83        1.00      1.01 o 
  -4  -1   2       36.57       41.66      2.56 o 
  -3  -1   2     3587.76     3864.70    110.47 o 
  -2  -1   2      533.71      577.16     11.39 o 
  -1  -1   2      187.99      201.69      2.57 o 
   0  -1   2     1564.40     1484.25     14.09 o 
   1  -1   2      756.31      758.37      9.04 o 
   2  -1   2      905.78      923.86     15.12 o 
   3  -1   2     1257.87     1189.46     19.66 o 
   4  -1   2        3.28        1.83      1.19 o 
   5  -1   2      420.22      447.15     11.77 o 
   6  -1   2       77.03       74.72      4.68 o 
   7  -1   2      101.16      101.54      8.61 o 
   8  -1   2       12.39       11.62      4.10 o 
  -8   0   2       46.65       57.34      7.36 o 
  -7   0   2       20.54       18.25      2.34 o 
  -6   0   2        5.82        2.60      2.56 o 
  -5   0   2        6.19        7.47      1.20 o 
  -4   0   2      117.77      125.89      6.75 o 
  -3   0   2       26.59       19.92      1.60 o 
  -2   0   2     7374.87     7856.06     94.95 o 
  -1   0   2     5316.83     5599.52     61.18 o 
   0   0   2     3646.31     3510.42     28.20 o 
   1   0   2     2935.26     2810.72     28.11 o 
   2   0   2      514.31      538.21      7.12 o 
   3   0   2       59.74       58.39      2.02 o 
   4   0   2     2690.32     2839.96     32.67 o 
   5   0   2       20.99       29.79      2.10 o 
   6   0   2      235.42      239.41      6.23 o 
   7   0   2        0.48        1.61      2.51 o 
   8   0   2        0.66        2.52      3.05 o 
  -8   1   2        5.81       -0.41      2.98 o 
  -7   1   2       18.83       20.67      2.68 o 
  -6   1   2        1.51        4.02      1.43 o 
  -5   1   2       31.49       29.42      6.51 o 
  -4   1   2      616.92      577.08     23.14 o 
  -3   1   2     4498.44     4655.65     57.50 o 
  -2   1   2      580.60      553.60      6.91 o 
  -1   1   2      407.16      416.65      6.95 o 
   0   1   2       18.02       25.50      1.34 o 
   1   1   2     4373.75     4521.31     69.78 o 
   2   1   2     2687.63     2700.22     34.30 o 
   3   1   2      860.06      846.33     10.99 o 
   4   1   2        8.00       10.45      1.28 o 
   5   1   2       70.07       72.55      2.76 o 
   6   1   2        1.75        3.66      1.32 o 
   7   1   2        5.77        4.06      2.93 o 
   8   1   2        5.51        7.56      3.45 o 
  -7   2   2       10.78        6.14      3.44 o 
  -6   2   2        0.44        0.66      1.10 o 
  -5   2   2        7.24        8.31      1.76 o 
  -4   2   2     1229.24     1254.05     17.68 o 
  -3   2   2     2838.24     2880.17     36.74 o 
  -2   2   2      406.44      438.40      6.86 o 
  -1   2   2     6768.67     6630.92     71.92 o 
   0   2   2        0.12        3.35      0.84 o 
   1   2   2     5385.80     5328.15     69.70 o 
   2   2   2       18.66       23.73      1.27 o 
   3   2   2     1516.48     1607.60     21.87 o 
   4   2   2      465.95      492.74      8.69 o 
   5   2   2       58.13       57.46      2.57 o 
   6   2   2        9.38       10.48      1.55 o 
   7   2   2       22.59       22.47      2.51 o 
   8   2   2       36.28       42.35      4.68 o 
  -7   3   2        0.28        1.39      2.25 o 
  -6   3   2      127.54      134.64      8.54 o 
  -5   3   2      100.09       95.37      8.54 o 
  -4   3   2      191.48      191.23      6.32 o 
  -3   3   2       48.54       46.16      1.99 o 
  -2   3   2      256.25      254.45      5.86 o 
  -1   3   2       87.94      131.00      3.13 o 
   0   3   2      126.51      137.93      3.05 o 
   1   3   2     2455.94     2489.03     27.82 o 
   2   3   2     1228.27     1325.44     34.43 o 
   3   3   2      260.87      291.50      5.58 o 
   4   3   2      157.18      150.07      3.66 o 
   5   3   2        4.15        4.98      1.26 o 
   6   3   2      876.52      908.79     11.52 o 
   7   3   2       12.73        9.27      1.62 o 
   8   3   2       32.09       46.33      4.28 o 
  -7   4   2       32.59       44.74     11.04 o 
  -6   4   2      132.80      142.78      8.76 o 
  -5   4   2      222.18      226.55     10.31 o 
  -4   4   2      812.36      837.80     15.97 o 
  -3   4   2       47.19       55.35      2.53 o 
  -2   4   2      259.32      254.02      5.31 o 
  -1   4   2       40.99       46.41      2.27 o 
   0   4   2        2.01        1.39      0.90 o 
   1   4   2      145.61      137.03      3.18 o 
   2   4   2       33.50       37.22      2.48 o 
   3   4   2     2221.72     2386.94     36.03 o 
   4   4   2        4.64        4.25      1.01 o 
   5   4   2        0.31        0.50      1.07 o 
   6   4   2       24.70       22.01      2.23 o 
   7   4   2        0.61       -0.52      1.27 o 
   8   4   2        1.78        3.17      3.23 o 
  -6   5   2      101.16       86.62      9.92 o 
  -5   5   2       35.37       33.64      5.46 o 
  -4   5   2      312.41      315.89      7.64 o 
  -3   5   2        0.64        1.12      1.20 o 
  -2   5   2        2.57        1.08      1.51 o 
  -1   5   2        3.14        3.54      1.36 o 
   0   5   2      101.87      100.13      3.14 o 
   1   5   2        0.25       -0.82      1.21 o 
   2   5   2      113.75      107.88      2.92 o 
   3   5   2       77.52       62.40      3.54 o 
   4   5   2       16.89       26.21      3.08 o 
   5   5   2      100.63       93.35      4.15 o 
   6   5   2      473.24      453.65      8.39 o 
   7   5   2      228.24      231.48      8.25 o 
   8   5   2        8.95       10.84      4.15 o 
  -6   6   2        8.54        6.98      3.31 o 
  -5   6   2        0.26        1.11      2.31 o 
  -4   6   2      109.83      108.46      6.77 o 
  -3   6   2        2.65        4.65      1.50 o 
  -2   6   2        2.30        3.10      1.37 o 
  -1   6   2       24.73       23.48      2.15 o 
   0   6   2       10.07       13.15      1.67 o 
   1   6   2       22.57       22.36      2.01 o 
   2   6   2     1234.34     1264.60     15.54 o 
   3   6   2       30.15       39.43      4.24 o 
   4   6   2      178.49      155.36      5.01 o 
   5   6   2      309.11      307.74      8.72 o 
   6   6   2        3.78        1.18      2.33 o 
   7   6   2      139.15      138.54      6.49 o 
   8   6   2       19.06       18.33      3.55 o 
  -5   7   2        5.97        1.67      2.69 o 
  -4   7   2       16.74       11.68      3.92 o 
  -3   7   2        0.04        1.76      1.39 o 
  -2   7   2        0.57       -1.66      1.31 o 
  -1   7   2       34.12       41.35      2.93 o 
   0   7   2        7.11       10.67      1.83 o 
   1   7   2       22.97       21.99      2.13 o 
   2   7   2     2509.50     2447.55     32.56 o 
   3   7   2      457.09      444.47     20.01 o 
   4   7   2       72.70       71.53      5.47 o 
   5   7   2       14.74       10.33      2.90 o 
   6   7   2       51.51       63.40      6.09 o 
   7   7   2       93.56       80.80      8.24 o 
   8   7   2        0.38        3.39      3.21 o 
  -5   8   2        0.24        1.76      2.79 o 
  -4   8   2        1.13        0.00      1.73 o 
  -3   8   2        9.68       13.70      3.01 o 
  -2   8   2      129.24      123.58      4.73 o 
  -1   8   2       18.27       14.74      2.28 o 
   0   8   2       23.11       24.63      2.49 o 
   1   8   2        6.56        6.10      1.76 o 
   2   8   2      538.32      503.45      9.30 o 
   3   8   2       41.13       38.55     16.19 o 
   4   8   2       30.52       38.95      6.69 o 
   5   8   2        7.73       12.82      3.17 o 
   6   8   2       17.82       14.44      4.83 o 
   7   8   2       21.68       29.80      6.31 o 
  -4   9   2       15.24       21.60      3.11 o 
  -3   9   2      211.06      192.47     10.23 o 
  -2   9   2        1.70        2.92      1.88 o 
  -1   9   2        0.04       -0.65      1.74 o 
   0   9   2       92.05       87.03      4.42 o 
   1   9   2      291.41      312.49      7.45 o 
   2   9   2      188.64      192.92      8.31 o 
   3   9   2      228.76      209.07      8.65 o 
   4   9   2       66.48       87.20      9.94 o 
   5   9   2       15.61       17.10      3.74 o 
   6   9   2        0.40        5.80      4.76 o 
   7   9   2        0.88        4.75      3.16 o 
  -3  10   2       57.96       40.05      6.23 o 
  -2  10   2        0.51        1.72      2.06 o 
  -1  10   2      108.44      110.92      6.55 o 
   0  10   2       39.38       56.35      5.28 o 
   1  10   2        2.94        3.63      2.57 o 
   2  10   2      165.60      152.90      7.78 o 
   3  10   2      109.76       91.66      9.12 o 
   4  10   2       17.16       13.21      3.72 o 
   5  10   2        0.11        3.11      2.63 o 
   6  10   2        5.20       10.43      4.40 o 
  -2  11   2       74.61       81.08      5.84 o 
  -1  11   2       81.27       91.10      6.22 o 
   0  11   2        0.22       -2.91      2.49 o 
   1  11   2        4.65        4.45      3.96 o 
   2  11   2       47.17       40.72      6.03 o 
   3  11   2       27.16       27.70      6.88 o 
   4  11   2       13.74       14.12      6.22 o 
   5  11   2       11.05       10.15      3.70 o 
   6  11   2       20.65       20.60      4.65 o 
   0  12   2        0.03       -2.79      5.01 o 
   1  12   2        4.08        7.79      3.28 o 
   2  12   2        0.01       -0.76      3.58 o 
   3  12   2       33.64       22.08      7.13 o 
   4  12   2        6.45        3.40      5.69 o 
  -3 -12   3       37.80       42.02      9.08 o 
  -2 -12   3        0.28        6.97      5.55 o 
  -1 -12   3        0.17       -0.89      3.66 o 
   0 -12   3       16.05       14.64      4.89 o 
  -5 -11   3        2.28        4.78      3.78 o 
  -4 -11   3        0.01       -0.39      3.01 o 
  -3 -11   3        5.96        7.57      3.46 o 
  -2 -11   3        0.01       -0.12      4.74 o 
  -1 -11   3        4.95        0.26      3.65 o 
   0 -11   3       18.98       22.25      5.60 o 
   1 -11   3        2.72        4.36      2.82 o 
   2 -11   3       10.28       12.79      5.77 o 
  -6 -10   3        0.22        4.17      3.04 o 
  -5 -10   3       17.59       17.06      4.04 o 
  -4 -10   3       76.84       70.32      7.11 o 
  -3 -10   3        0.08        3.97      2.63 o 
  -2 -10   3       29.56       30.69      7.23 o 
  -1 -10   3      178.13      173.82      8.50 o 
   0 -10   3       67.92       81.71      5.72 o 
   1 -10   3       14.55        7.88      4.82 o 
   2 -10   3        0.69       -0.62      2.10 o 
   3 -10   3       62.60       54.00      4.13 o 
  -7  -9   3       11.16       12.20      4.41 o 
  -6  -9   3       26.28       22.05      4.25 o 
  -5  -9   3       96.28       98.11      7.01 o 
  -4  -9   3      116.71       86.02      9.38 o 
  -3  -9   3        3.73        1.36      2.33 o 
  -2  -9   3       39.08       50.60     10.00 o 
  -1  -9   3        0.57       -1.03      2.13 o 
   0  -9   3        0.51       -0.60      2.24 o 
   1  -9   3       48.67       43.12      4.94 o 
   2  -9   3       72.78       66.52      4.32 o 
   3  -9   3        0.02        0.12      1.68 o 
   4  -9   3        9.88        6.18      1.94 o 
  -7  -8   3        7.67        8.27      5.56 o 
  -6  -8   3        2.74        3.06      2.52 o 
  -5  -8   3        4.29        8.15      2.92 o 
  -4  -8   3       66.50       58.03      8.63 o 
  -3  -8   3      101.04       83.73      5.60 o 
  -2  -8   3       92.87       99.25      4.94 o 
  -1  -8   3        1.67        0.89      2.70 o 
   0  -8   3      152.15      148.19      4.86 o 
   1  -8   3       90.45       82.90      5.04 o 
   2  -8   3        2.23        1.87      1.69 o 
   3  -8   3       21.02       19.64      2.24 o 
   4  -8   3       48.04       49.34      3.32 o 
   5  -8   3        8.09       10.13      3.69 o 
  -7  -7   3       18.60       21.60      6.31 o 
  -6  -7   3        2.20       -0.90      2.34 o 
  -5  -7   3        2.16        3.76      2.71 o 
  -4  -7   3      202.34      207.31     10.34 o 
  -3  -7   3      111.20      108.37      5.81 o 
  -2  -7   3      263.04      292.33      7.69 o 
  -1  -7   3       13.89       11.39      1.41 o 
   0  -7   3        0.04       -0.14      1.26 o 
   1  -7   3        8.09        6.21      1.44 o 
   2  -7   3       22.95       27.90      2.28 o 
   3  -7   3       51.86       55.07      3.34 o 
   4  -7   3      145.35      151.46      6.79 o 
   5  -7   3       37.61       33.40      5.48 o 
   6  -7   3        5.31        3.58      3.06 o 
  -8  -6   3        0.75       -1.70      5.70 o 
  -7  -6   3        0.13       -0.11      3.01 o 
  -6  -6   3       38.94       39.75      5.52 o 
  -5  -6   3      238.37      228.84     11.17 o 
  -4  -6   3      430.95      429.24     12.58 o 
  -3  -6   3      127.54      128.68      4.45 o 
  -2  -6   3       49.92       50.65      2.84 o 
  -1  -6   3       37.32       34.30      1.58 o 
   0  -6   3      135.25      137.89      3.49 o 
   1  -6   3      313.77      328.90      6.06 o 
   2  -6   3       68.46       72.82      3.20 o 
   3  -6   3      213.35      213.76      4.86 o 
   4  -6   3       29.10       30.03      2.31 o 
   5  -6   3       61.40       65.75      5.18 o 
   6  -6   3       28.48       38.36      6.34 o 
  -8  -5   3        3.04        2.59      3.57 o 
  -7  -5   3        5.93       10.27      3.88 o 
  -6  -5   3       21.89       14.25      5.05 o 
  -5  -5   3       33.67       36.54      3.57 o 
  -4  -5   3      141.54      134.61      2.93 o 
  -3  -5   3       67.69       87.60      3.37 o 
  -2  -5   3       80.65       64.97      2.18 o 
  -1  -5   3      545.28      588.63      7.09 o 
   0  -5   3        9.97        8.86      1.21 o 
   1  -5   3      177.66      172.76      4.82 o 
   2  -5   3      473.25      454.95      7.34 o 
   3  -5   3        2.14        1.19      1.08 o 
   4  -5   3       18.02       16.36      2.64 o 
   5  -5   3      559.86      561.82     15.96 o 
   6  -5   3        0.98       -1.37      2.83 o 
   7  -5   3        1.47        6.42      3.68 o 
  -8  -4   3        4.03        5.83      3.42 o 
  -7  -4   3       20.17       27.13      4.86 o 
  -6  -4   3       43.62       43.66      5.69 o 
  -5  -4   3      174.58      176.77      5.33 o 
  -4  -4   3        8.20       12.73      1.18 o 
  -3  -4   3        5.47        3.05      0.65 o 
  -2  -4   3      205.98      209.97      4.32 o 
  -1  -4   3      110.25      130.79      2.10 o 
   0  -4   3      492.56      434.85      8.01 o 
   1  -4   3      729.64      670.63      9.16 o 
   2  -4   3      151.88      160.84      4.69 o 
   3  -4   3       45.47       37.93      1.71 o 
   4  -4   3      249.60      236.13      5.65 o 
   5  -4   3      134.38      120.68      5.35 o 
   6  -4   3       96.46       93.01      4.73 o 
   7  -4   3        1.16        3.43      2.99 o 
  -8  -3   3       20.88       15.61      4.58 o 
  -7  -3   3        0.60        0.89      2.02 o 
  -6  -3   3        0.43        2.48      1.97 o 
  -5  -3   3      499.89      510.87      9.81 o 
  -4  -3   3      158.20      158.88      4.37 o 
  -3  -3   3        0.88       -0.07      0.54 o 
  -2  -3   3        3.96        1.85      0.56 o 
  -1  -3   3      484.50      402.29      4.38 o 
   0  -3   3     1176.78     1151.42     13.76 o 
   1  -3   3      376.40      338.51      5.17 o 
   2  -3   3     2530.25     2591.71     29.76 o 
   3  -3   3      351.40      330.11      6.31 o 
   4  -3   3       12.55        9.08      1.34 o 
   5  -3   3        2.90        1.22      1.45 o 
   6  -3   3       65.51       69.10      4.35 o 
   7  -3   3        3.50        1.38      2.75 o 
  -8  -2   3       12.26       14.86      3.52 o 
  -7  -2   3        0.56        2.35      2.19 o 
  -6  -2   3        0.66        1.55      1.89 o 
  -5  -2   3      106.15      106.61      5.74 o 
  -4  -2   3        0.15       -0.41      0.79 o 
  -3  -2   3     1714.81     1786.68     27.65 o 
  -2  -2   3      671.44      611.56      8.66 o 
  -1  -2   3     1667.48     1655.70     15.74 o 
   0  -2   3     3247.45     3129.29     29.26 o 
   1  -2   3      287.41      287.93      8.79 o 
   2  -2   3      475.69      451.80      6.14 o 
   3  -2   3       20.77       16.05      1.85 o 
   4  -2   3       22.91       28.42      3.19 o 
   5  -2   3      134.38      130.32      5.22 o 
   6  -2   3        7.99       11.75      2.39 o 
   7  -2   3       10.28        9.27      2.12 o 
   8  -2   3       17.33       20.71      3.17 o 
  -8  -1   3       19.16       18.62      3.75 o 
  -7  -1   3        2.99        3.89      3.02 o 
  -6  -1   3       81.25       92.37      6.91 o 
  -5  -1   3        7.09        7.97      1.28 o 
  -4  -1   3     1317.89     1365.42     32.44 o 
  -3  -1   3     2489.13     2558.59     38.24 o 
  -2  -1   3      612.32      546.68      8.34 o 
  -1  -1   3       24.31       27.43      1.90 o 
   0  -1   3      321.61      291.60      3.67 o 
   1  -1   3     2044.30     2060.70     21.26 o 
   2  -1   3      193.97      180.72      4.56 o 
   3  -1   3      195.48      200.48      5.36 o 
   4  -1   3      421.13      415.19     10.42 o 
   5  -1   3       58.09       63.16      4.23 o 
   6  -1   3       27.16       30.99      3.46 o 
   7  -1   3       19.30       15.27      3.94 o 
   8  -1   3        0.14       -3.32      2.48 o 
  -8   0   3       54.04       62.46      7.62 o 
  -7   0   3      171.38      174.53     13.71 o 
  -6   0   3      120.12      111.31      7.89 o 
  -5   0   3      305.05      299.88      7.99 o 
  -4   0   3      135.09      115.16      2.73 o 
  -3   0   3     2865.60     3229.52     40.26 o 
  -2   0   3      644.17      683.20     11.30 o 
  -1   0   3      197.26      177.59      3.49 o 
   0   0   3      183.92      188.00      2.06 o 
   1   0   3     7775.56     7679.53     84.69 o 
   2   0   3      463.56      466.81      5.98 o 
   3   0   3      174.77      162.60      3.21 o 
   4   0   3      192.07      203.42      4.37 o 
   5   0   3        1.84        9.08      1.54 o 
   6   0   3      401.21      396.41      8.58 o 
   7   0   3       39.67       47.88      5.83 o 
   8   0   3       16.48       23.07      3.97 o 
  -8   1   3       86.95      105.34     18.31 o 
  -7   1   3        9.51       10.27      3.45 o 
  -6   1   3        0.28       -1.74      2.11 o 
  -5   1   3      487.48      473.98     14.83 o 
  -4   1   3      111.39      102.76      5.80 o 
  -3   1   3      337.55      390.07     11.18 o 
  -2   1   3      448.64      489.75      8.96 o 
  -1   1   3      701.23      747.29     16.92 o 
   0   1   3      205.37      185.63      3.10 o 
   1   1   3     5439.43     5510.17     77.81 o 
   2   1   3       73.88       69.16      2.20 o 
   3   1   3      208.61      228.47      3.95 o 
   4   1   3       49.43       56.31      2.28 o 
   5   1   3      198.61      204.97      4.37 o 
   6   1   3      677.82      706.22     10.28 o 
   7   1   3       36.24       42.55      3.17 o 
   8   1   3       48.07       50.96      7.13 o 
  -7   2   3       42.73       31.70      9.73 o 
  -6   2   3      463.47      468.59     16.20 o 
  -5   2   3      107.86      104.73      7.98 o 
  -4   2   3        0.18        1.46      1.07 o 
  -3   2   3       95.83       95.13      3.42 o 
  -2   2   3       40.65       52.53      1.84 o 
  -1   2   3        0.47        1.18      0.72 o 
   0   2   3      104.70      109.81      2.45 o 
   1   2   3        4.26       14.86      1.25 o 
   2   2   3      223.48      238.20      4.28 o 
   3   2   3        8.25        5.30      1.09 o 
   4   2   3        0.54        0.68      0.76 o 
   5   2   3       86.85       88.99      2.87 o 
   6   2   3      556.55      581.49      9.18 o 
   7   2   3       61.38       61.43      3.37 o 
   8   2   3        5.96        5.36      2.69 o 
  -7   3   3       83.43       86.48      8.55 o 
  -6   3   3       55.92       58.94      9.88 o 
  -5   3   3       16.87       20.26      3.85 o 
  -4   3   3      409.46      409.28     13.25 o 
  -3   3   3        0.26       -0.06      1.04 o 
  -2   3   3       20.14       23.35      1.89 o 
  -1   3   3     1896.88     1898.43     24.75 o 
   0   3   3        3.16        1.47      0.82 o 
   1   3   3      106.54      109.08      2.61 o 
   2   3   3      659.49      717.62     14.64 o 
   3   3   3      103.25      117.86      3.23 o 
   4   3   3       19.31       30.39      1.95 o 
   5   3   3      361.22      363.52      6.81 o 
   6   3   3       66.85       71.49      3.01 o 
   7   3   3       30.66       34.90      2.50 o 
   8   3   3       29.12       25.57      4.97 o 
  -7   4   3       76.37       85.91     12.50 o 
  -6   4   3       18.53       14.23      3.67 o 
  -5   4   3       59.79       56.45      6.20 o 
  -4   4   3      918.19      935.13     23.85 o 
  -3   4   3      162.54      151.95      3.94 o 
  -2   4   3      724.83      748.32     11.58 o 
  -1   4   3        0.73        0.84      0.92 o 
   0   4   3      138.35      155.47      3.64 o 
   1   4   3      560.54      574.21      8.63 o 
   2   4   3      283.63      276.98      7.43 o 
   3   4   3      225.15      284.87      6.42 o 
   4   4   3      341.32      332.18      6.64 o 
   5   4   3      105.57      101.90      3.39 o 
   6   4   3       36.91       32.42      2.57 o 
   7   4   3       48.86       56.99      3.27 o 
   8   4   3        0.45        2.32      2.10 o 
  -6   5   3       15.41       13.46      3.91 o 
  -5   5   3        9.02       11.92      3.57 o 
  -4   5   3      316.27      311.65     10.18 o 
  -3   5   3        0.18        0.43      1.03 o 
  -2   5   3      337.00      339.56      6.80 o 
  -1   5   3        3.27        4.66      1.19 o 
   0   5   3      847.50      861.05     12.85 o 
   1   5   3      311.99      307.58      5.75 o 
   2   5   3      801.38      760.08      9.71 o 
   3   5   3     1924.90     1993.73     30.79 o 
   4   5   3       22.04       14.44      2.06 o 
   5   5   3        6.59        7.01      1.68 o 
   6   5   3       23.13       25.02      2.92 o 
   7   5   3       73.08       73.73      5.47 o 
   8   5   3        0.09       -0.74      1.88 o 
  -6   6   3       14.42       12.55      4.26 o 
  -5   6   3        0.19        0.49      2.27 o 
  -4   6   3       37.66       34.92      3.19 o 
  -3   6   3      127.00      133.05      4.33 o 
  -2   6   3      111.41      107.81      3.81 o 
  -1   6   3       36.14       30.84      2.37 o 
   0   6   3       36.15       31.33      2.30 o 
   1   6   3       24.36       25.12      2.02 o 
   2   6   3     1131.17     1092.96     13.76 o 
   3   6   3       12.50       18.77      3.22 o 
   4   6   3        5.01        3.97      2.20 o 
   5   6   3        0.32       -1.19      1.53 o 
   6   6   3        8.75       11.39      3.11 o 
   7   6   3       43.03       44.44      8.32 o 
   8   6   3       49.64       53.80      5.18 o 
  -5   7   3        6.02        5.46      3.54 o 
  -4   7   3        9.46        8.96      3.05 o 
  -3   7   3      241.00      262.83      8.11 o 
  -2   7   3       88.36       91.44      3.94 o 
  -1   7   3      151.58      151.59      4.69 o 
   0   7   3       66.17       68.69      4.32 o 
   1   7   3      479.78      481.23      8.77 o 
   2   7   3      310.73      310.73      6.50 o 
   3   7   3       32.68       37.78      3.00 o 
   4   7   3       10.45       11.74      2.01 o 
   5   7   3       19.85       17.57      4.37 o 
   6   7   3        0.11        5.56      7.29 o 
   7   7   3      118.17      122.84      7.59 o 
   8   7   3        0.03        2.04      3.32 o 
  -5   8   3      148.30      159.05     12.49 o 
  -4   8   3       14.97       13.32      2.67 o 
  -3   8   3       51.47       50.80      6.75 o 
  -2   8   3        2.47        0.45      1.55 o 
  -1   8   3      122.38      132.78      4.79 o 
   0   8   3       36.61       43.75      3.20 o 
   1   8   3      432.09      408.28      8.34 o 
   2   8   3      477.20      466.64      8.90 o 
   3   8   3      215.80      190.24      7.75 o 
   4   8   3       18.68       22.29      3.79 o 
   5   8   3       18.58       14.49      3.23 o 
   6   8   3       33.96       27.87      4.33 o 
   7   8   3      120.77      121.17      8.05 o 
   8   8   3        0.44        4.53      3.31 o 
  -4   9   3        2.50        2.75      1.85 o 
  -3   9   3        0.72        2.69      2.17 o 
  -2   9   3       63.48       79.06      4.42 o 
  -1   9   3      108.00      113.45      4.70 o 
   0   9   3        0.58       -0.70      1.73 o 
   1   9   3       32.04       26.63      2.81 o 
   2   9   3     1105.70     1060.01     24.46 o 
   3   9   3       58.39       65.04      5.75 o 
   4   9   3       13.32       14.72      4.21 o 
   5   9   3      110.61      116.83      6.96 o 
   6   9   3       65.71       66.88      6.42 o 
   7   9   3       12.78       13.73      3.71 o 
  -3  10   3       19.77       19.79      6.84 o 
  -2  10   3       11.05       13.25      2.57 o 
  -1  10   3        1.87        0.49      1.98 o 
   0  10   3       41.43       35.91      4.00 o 
   1  10   3       10.99        6.74      2.51 o 
   2  10   3        3.90        5.84      3.09 o 
   3  10   3      104.43      103.92      9.72 o 
   4  10   3       49.93       54.30      8.01 o 
   5  10   3        1.20        3.31      3.00 o 
   6  10   3       11.68       13.34      3.77 o 
  -2  11   3        0.77        2.76      2.76 o 
  -1  11   3       19.61       16.85      4.78 o 
   0  11   3       13.31       14.43      3.37 o 
   1  11   3        2.74        1.18      2.64 o 
   2  11   3        0.66        2.66      3.24 o 
   3  11   3       65.32       57.60      8.70 o 
   4  11   3       18.02        4.79      5.43 o 
   5  11   3        1.32        4.87      3.62 o 
   6  11   3        1.46        8.19      5.29 o 
   0  12   3        0.14        1.77      3.48 o 
   1  12   3        5.93        2.20      2.90 o 
   2  12   3        2.01        5.58      3.64 o 
   3  12   3       90.12       73.81     10.50 o 
   4  12   3       39.01       37.30      8.58 o 
  -3 -12   4        0.00       -1.80      2.83 o 
  -2 -12   4        9.06       10.03      6.44 o 
  -1 -12   4       11.87        9.06      4.70 o 
   0 -12   4       18.44       26.54      4.28 o 
  -5 -11   4       22.85       25.93      8.15 o 
  -4 -11   4        0.01       -0.74      2.96 o 
  -3 -11   4        2.51       -0.74      3.14 o 
  -2 -11   4       18.89       13.79      6.77 o 
  -1 -11   4       13.95       10.81      4.20 o 
   0 -11   4       10.32        7.91      3.02 o 
   1 -11   4        5.57       10.30      4.43 o 
   2 -11   4        5.23        4.21      2.61 o 
  -6 -10   4       12.36       11.72      3.55 o 
  -5 -10   4       33.14       33.34      5.13 o 
  -4 -10   4       61.23       52.79      6.03 o 
  -3 -10   4        6.39        8.15      3.27 o 
  -2 -10   4        7.29        7.90      4.83 o 
  -1 -10   4       75.83       86.33      7.13 o 
   0 -10   4       42.35       40.56      4.24 o 
   1 -10   4       11.35       11.38      3.30 o 
   2 -10   4        6.91        7.32      2.62 o 
   3 -10   4        8.36       11.73      4.56 o 
  -6  -9   4        1.41        8.18      4.36 o 
  -5  -9   4       51.02       36.12      5.10 o 
  -4  -9   4       17.32       12.64      3.38 o 
  -3  -9   4        0.29        0.94      2.42 o 
  -2  -9   4       67.16       69.19      6.26 o 
  -1  -9   4        0.25        1.27      2.42 o 
   0  -9   4       17.77       14.44      3.04 o 
   1  -9   4       43.32       40.92      3.99 o 
   2  -9   4        1.20        1.71      1.84 o 
   3  -9   4       10.75       13.41      2.36 o 
   4  -9   4       11.42        7.76      3.32 o 
  -7  -8   4       16.13       16.85      5.04 o 
  -6  -8   4        1.85       -0.44      2.59 o 
  -5  -8   4       15.46       17.06      5.82 o 
  -4  -8   4       51.85       47.60      5.13 o 
  -3  -8   4       70.42       68.73      5.85 o 
  -2  -8   4       11.87       15.14      3.47 o 
  -1  -8   4        0.01        0.02      1.79 o 
   0  -8   4       75.66       88.54      3.41 o 
   1  -8   4      202.03      192.64      5.77 o 
   2  -8   4       77.96       83.29      4.06 o 
   3  -8   4      168.83      176.40      6.17 o 
   4  -8   4        4.55        4.78      1.75 o 
   5  -8   4        3.55        2.51      2.57 o 
  -7  -7   4        7.97       10.24      4.89 o 
  -6  -7   4        6.60        6.80      3.40 o 
  -5  -7   4       32.63       27.54      4.09 o 
  -4  -7   4       88.26       65.16      8.46 o 
  -3  -7   4       35.43       32.63      4.03 o 
  -2  -7   4      132.75      150.19     10.96 o 
  -1  -7   4       10.27        8.11      1.19 o 
   0  -7   4      188.59      187.38      4.34 o 
   1  -7   4      534.74      517.99      8.63 o 
   2  -7   4       26.76       30.91      2.96 o 
   3  -7   4       36.08       36.90      2.60 o 
   4  -7   4        6.29        5.92      2.22 o 
   5  -7   4        0.18        0.05      2.18 o 
   6  -7   4       22.25       25.90      5.31 o 
  -7  -6   4        3.42        0.60      3.45 o 
  -6  -6   4       15.70       15.42      3.54 o 
  -5  -6   4      536.66      489.26     37.69 o 
  -4  -6   4      497.04      496.95     13.91 o 
  -3  -6   4       71.52       78.39     11.52 o 
  -2  -6   4       11.93       15.23      3.55 o 
  -1  -6   4      369.62      372.36      6.78 o 
   0  -6   4      353.76      354.63      7.94 o 
   1  -6   4      139.35      127.52      3.90 o 
   2  -6   4       61.81       66.62      2.96 o 
   3  -6   4        0.44        0.10      1.13 o 
   4  -6   4       24.35       20.50      2.33 o 
   5  -6   4      209.78      214.72      7.85 o 
   6  -6   4        0.00        3.66      2.99 o 
  -8  -5   4       18.49       17.30      5.03 o 
  -7  -5   4       21.65       17.77      4.65 o 
  -6  -5   4      164.86      170.16     11.44 o 
  -5  -5   4      369.38      361.03      9.68 o 
  -4  -5   4     1086.71     1089.98     42.12 o 
  -3  -5   4      161.22      149.78      4.01 o 
  -2  -5   4       12.38        9.72      1.19 o 
  -1  -5   4      387.99      365.16      6.30 o 
   0  -5   4      293.18      278.31      8.32 o 
   1  -5   4      394.18      377.49      6.32 o 
   2  -5   4      833.45      846.34     11.74 o 
   3  -5   4       10.42        9.35      1.33 o 
   4  -5   4       99.57       85.49      4.62 o 
   5  -5   4       62.76       75.99      4.77 o 
   6  -5   4        2.11       -0.47      2.72 o 
   7  -5   4        1.63        1.44      2.84 o 
  -8  -4   4        0.03        1.16      2.96 o 
  -7  -4   4        0.90       -1.28      2.58 o 
  -6  -4   4      117.69      112.53     17.75 o 
  -5  -4   4     1698.82     1681.48     24.79 o 
  -4  -4   4        5.63       11.09      1.23 o 
  -3  -4   4      539.25      564.69      7.70 o 
  -2  -4   4      486.10      462.21      6.12 o 
  -1  -4   4     2666.66     2785.96     32.32 o 
   0  -4   4        0.79        0.76      0.66 o 
   1  -4   4        0.12        0.14      0.80 o 
   2  -4   4      500.80      534.39     11.81 o 
   3  -4   4        3.81        2.82      0.81 o 
   4  -4   4       20.09       19.91      2.15 o 
   5  -4   4       24.16       26.50      4.81 o 
   6  -4   4        0.22        3.58      1.29 o 
   7  -4   4       10.37       10.30      3.75 o 
  -8  -3   4       53.57       47.30      6.41 o 
  -7  -3   4       56.38       58.93      6.80 o 
  -6  -3   4      241.80      244.85      8.47 o 
  -5  -3   4       33.61       35.63      4.32 o 
  -4  -3   4      185.40      193.11      4.97 o 
  -3  -3   4     1479.18     1389.70     50.72 o 
  -2  -3   4     2497.68     2515.19     28.05 o 
  -1  -3   4      692.44      717.52      8.20 o 
   0  -3   4        1.01        2.24      0.69 o 
   1  -3   4      202.58      229.91      3.43 o 
   2  -3   4      146.04      136.12      2.73 o 
   3  -3   4      336.02      323.24      7.41 o 
   4  -3   4      220.80      208.57      6.43 o 
   5  -3   4       96.59       99.58      4.87 o 
   6  -3   4        7.32        5.48      1.53 o 
   7  -3   4       17.51       22.35      3.02 o 
  -8  -2   4      152.49      141.56     14.91 o 
  -7  -2   4      131.93      135.10      6.79 o 
  -6  -2   4        3.01        0.48      2.45 o 
  -5  -2   4       55.05       52.43      5.18 o 
  -4  -2   4       97.40       95.43      4.37 o 
  -3  -2   4     1041.94     1105.15     15.18 o 
  -2  -2   4      161.25      170.74      3.75 o 
  -1  -2   4      219.76      193.92      2.69 o 
   0  -2   4     1375.72     1397.36     16.33 o 
   1  -2   4     1843.56     1881.76     19.92 o 
   2  -2   4     2114.90     2121.38     20.69 o 
   3  -2   4      495.80      453.70      9.55 o 
   4  -2   4      256.57      263.13      7.21 o 
   5  -2   4        8.67       12.43      2.32 o 
   6  -2   4      128.86      124.70      5.60 o 
   7  -2   4       88.50       85.16      9.21 o 
   8  -2   4        0.48        2.69      1.85 o 
  -8  -1   4       94.31       98.85      7.54 o 
  -7  -1   4        0.31        0.94      2.54 o 
  -6  -1   4       88.01       74.78      9.61 o 
  -5  -1   4        3.99        4.55      2.31 o 
  -4  -1   4        5.22        9.43      2.33 o 
  -3  -1   4        3.42        1.89      0.81 o 
  -2  -1   4      517.60      528.69      8.23 o 
  -1  -1   4      491.21      468.82      5.69 o 
   0  -1   4     1436.15     1442.06     16.61 o 
   1  -1   4    31732.47    30539.42    387.11 o 
   2  -1   4     1113.33     1011.38     14.47 o 
   3  -1   4      155.32      195.72      4.73 o 
   4  -1   4      537.83      514.55     10.96 o 
   5  -1   4      206.08      220.32      6.91 o 
   6  -1   4      332.57      324.69      9.76 o 
   7  -1   4       51.13       53.00      4.14 o 
   8  -1   4       50.79       51.17      5.51 o 
  -8   0   4       24.29       25.22      5.60 o 
  -7   0   4       15.39        4.52      5.28 o 
  -6   0   4        9.74        6.65      2.81 o 
  -5   0   4       20.24       21.88      3.67 o 
  -4   0   4       33.79       34.67      3.88 o 
  -3   0   4      241.71      253.62      8.31 o 
  -2   0   4      171.97      203.11      4.62 o 
  -1   0   4     1877.41     2015.59     22.33 o 
   0   0   4     4040.29     3934.04     36.37 o 
   1   0   4     4773.90     4679.26     42.78 o 
   2   0   4     6327.73     6069.94     60.42 o 
   3   0   4      832.89      918.91     11.04 o 
   4   0   4       63.04       55.60      2.37 o 
   5   0   4      297.84      305.91      5.68 o 
   6   0   4      230.12      227.19      5.73 o 
   7   0   4       16.57       15.66      3.86 o 
   8   0   4       31.22       25.35      4.05 o 
  -7   1   4        2.15        2.78      2.63 o 
  -6   1   4        2.03        1.38      1.70 o 
  -5   1   4       52.41       56.05      5.60 o 
  -4   1   4       15.61       17.92      3.13 o 
  -3   1   4        1.81        3.94      1.75 o 
  -2   1   4     1738.52     1930.96     29.76 o 
  -1   1   4      921.45      926.52      9.81 o 
   0   1   4     2023.14     1967.26     19.91 o 
   1   1   4     8746.47     8710.26     84.78 o 
   2   1   4       75.17       55.56      1.88 o 
   3   1   4      853.25      926.52     11.10 o 
   4   1   4      102.00       97.83      2.78 o 
   5   1   4        4.38        3.04      1.03 o 
   6   1   4       52.88       58.29      3.09 o 
   7   1   4       14.80       11.99      1.88 o 
   8   1   4        1.55        2.25      2.82 o 
  -7   2   4        0.01        2.16      2.23 o 
  -6   2   4       92.58       93.25      7.27 o 
  -5   2   4       44.95       52.54      5.69 o 
  -4   2   4       65.43       68.58      5.74 o 
  -3   2   4      287.65      260.15      6.09 o 
  -2   2   4     2668.43     2732.28     45.39 o 
  -1   2   4      552.40      517.52      7.79 o 
   0   2   4     4019.09     3997.50     58.06 o 
   1   2   4     4828.25     4840.00     48.33 o 
   2   2   4        1.64        0.63      0.54 o 
   3   2   4       81.73       76.76      2.64 o 
   4   2   4        4.42        6.17      1.02 o 
   5   2   4       71.40       74.92      3.14 o 
   6   2   4       73.94       82.55      3.30 o 
   7   2   4      151.06      164.94      4.77 o 
   8   2   4        1.95        0.88      2.38 o 
  -7   3   4       41.93       52.13      6.84 o 
  -6   3   4       87.79      103.18      7.89 o 
  -5   3   4        1.59        0.50      2.03 o 
  -4   3   4      234.15      247.99      9.93 o 
  -3   3   4      227.46      217.50      4.46 o 
  -2   3   4      963.04      954.75     14.91 o 
  -1   3   4      515.37      484.71      7.72 o 
   0   3   4      146.68      129.79      3.03 o 
   1   3   4      444.92      436.96      6.73 o 
   2   3   4      179.86      179.30      4.28 o 
   3   3   4     1550.48     1631.07     25.29 o 
   4   3   4       24.81       26.12      1.84 o 
   5   3   4        0.56        0.99      0.92 o 
   6   3   4       17.76       13.47      1.63 o 
   7   3   4      131.58      139.55      4.05 o 
   8   3   4       40.69       48.02      3.84 o 
  -7   4   4      114.95      134.09     10.02 o 
  -6   4   4       15.04       15.31      4.07 o 
  -5   4   4       23.36       20.27      4.16 o 
  -4   4   4      128.75      122.19      7.14 o 
  -3   4   4       16.75       19.96      1.91 o 
  -2   4   4      783.70      832.62     12.68 o 
  -1   4   4       72.50       66.00      2.51 o 
   0   4   4      311.77      364.48      6.39 o 
   1   4   4      161.87      142.60      3.35 o 
   2   4   4      112.23      122.44      3.59 o 
   3   4   4       45.78       48.77      2.71 o 
   4   4   4       41.58       45.05      2.62 o 
   5   4   4       12.46       17.68      1.81 o 
   6   4   4        2.67        1.37      1.38 o 
   7   4   4      809.67      835.34     11.44 o 
   8   4   4        1.72        5.69      1.80 o 
  -6   5   4        0.29        0.69      2.49 o 
  -5   5   4       43.02       36.80      5.45 o 
  -4   5   4        3.22        4.18      1.57 o 
  -3   5   4      310.62      290.25      7.79 o 
  -2   5   4      144.18      143.91      4.55 o 
  -1   5   4        0.12        0.99      1.01 o 
   0   5   4       31.40       34.88      2.22 o 
   1   5   4        2.57        2.86      0.99 o 
   2   5   4       13.43       20.47      1.08 o 
   3   5   4        1.63        2.66      1.27 o 
   4   5   4       37.15       36.42      2.93 o 
   5   5   4        0.07        1.27      2.26 o 
   6   5   4      107.22      111.37      4.44 o 
   7   5   4      308.53      329.25      8.35 o 
   8   5   4       15.34       18.24      2.71 o 
  -6   6   4       24.10       31.65      5.86 o 
  -5   6   4      106.19      112.12      9.45 o 
  -4   6   4      169.53      159.62      5.65 o 
  -3   6   4       18.00       22.40      2.83 o 
  -2   6   4      147.67      136.69      4.45 o 
  -1   6   4        1.96        0.58      1.31 o 
   0   6   4       23.07       20.63      1.97 o 
   1   6   4       23.94       20.55      1.94 o 
   2   6   4       17.89       24.51      1.59 o 
   3   6   4       75.50       72.64      3.77 o 
   4   6   4        3.22        1.41      1.54 o 
   5   6   4       79.46       86.65      4.58 o 
   6   6   4      148.32      158.83      7.65 o 
   7   6   4       64.78       70.56      5.31 o 
   8   6   4       10.03        5.17      2.45 o 
  -5   7   4       13.94       14.12      4.44 o 
  -4   7   4        1.98        3.84      1.89 o 
  -3   7   4        8.73        4.98      3.37 o 
  -2   7   4       19.48       17.84      2.19 o 
  -1   7   4       42.32       46.71      3.16 o 
   0   7   4      132.22      130.25      4.26 o 
   1   7   4      297.76      288.27      6.38 o 
   2   7   4      637.66      603.89     10.23 o 
   3   7   4       59.52       62.77      3.36 o 
   4   7   4      326.87      315.66     10.22 o 
   5   7   4      147.72      159.57      7.38 o 
   6   7   4      183.34      172.81      8.12 o 
   7   7   4       12.79       10.73      3.59 o 
   8   7   4       60.73       52.60      6.14 o 
  -4   8   4        7.51        7.70      2.24 o 
  -3   8   4        6.14        4.83      4.09 o 
  -2   8   4       43.62       41.28      3.31 o 
  -1   8   4      118.92      128.90      4.69 o 
   0   8   4      117.95      114.39      4.28 o 
   1   8   4       28.20       29.80      2.69 o 
   2   8   4      213.94      208.66      6.36 o 
   3   8   4      594.00      572.45     11.73 o 
   4   8   4      207.16      204.58      8.31 o 
   5   8   4       29.66       40.85      4.83 o 
   6   8   4        0.29        4.41      2.79 o 
   7   8   4        4.67        7.15      4.17 o 
  -4   9   4        9.97       11.09      2.57 o 
  -3   9   4        8.68       10.01      2.62 o 
  -2   9   4        3.95        6.98      2.16 o 
  -1   9   4      325.61      293.31      7.57 o 
   0   9   4       34.41       36.94      3.25 o 
   1   9   4        0.66        1.20      2.37 o 
   2   9   4      323.03      347.37     11.50 o 
   3   9   4      136.20      140.39      7.22 o 
   4   9   4       92.94      102.25      8.80 o 
   5   9   4        0.99       -1.08      2.57 o 
   6   9   4        0.49        3.32      5.08 o 
   7   9   4       33.90       29.12      7.25 o 
  -3  10   4        4.40        6.28      3.71 o 
  -2  10   4       82.29       87.05      6.15 o 
  -1  10   4        6.89        7.36      2.30 o 
   0  10   4       18.80       13.25      2.58 o 
   1  10   4       16.05       17.30      3.25 o 
   2  10   4       28.45       15.85      3.80 o 
   3  10   4       95.31       97.13      7.03 o 
   4  10   4        1.29        0.95      4.82 o 
   5  10   4       12.77       13.17      3.77 o 
   6  10   4        0.06        3.92      4.43 o 
  -1  11   4       30.52       26.68      4.01 o 
   0  11   4       67.52       69.81      5.50 o 
   1  11   4       28.20       33.56      4.08 o 
   2  11   4        4.82       -0.69      2.98 o 
   3  11   4        4.22        1.88      3.42 o 
   4  11   4        4.52       12.87      6.05 o 
   0  12   4        3.21        4.38      2.99 o 
   1  12   4       12.62       20.88      6.08 o 
   2  12   4        4.60       -0.08      3.06 o 
   3  12   4       18.38       10.56      4.07 o 
  -2 -12   5        0.28       -7.63      4.90 o 
  -1 -12   5        7.80        8.93     12.90 o 
  -4 -11   5        0.33        2.66      2.77 o 
  -3 -11   5        0.00       -2.74      2.38 o 
  -2 -11   5        2.27        6.34      3.53 o 
  -1 -11   5       21.59       31.99      5.26 o 
   0 -11   5       10.09        5.16     12.00 o 
   1 -11   5        4.61        3.30      3.66 o 
   2 -11   5        2.37        2.83      3.06 o 
  -5 -10   5       12.41       17.08      4.17 o 
  -4 -10   5        2.31        7.55      2.98 o 
  -3 -10   5        3.76        3.79      2.99 o 
  -2 -10   5       44.40       49.02      5.79 o 
  -1 -10   5       26.53       17.98      4.38 o 
   0 -10   5      171.42      202.80      9.32 o 
   1 -10   5       97.60      101.51      7.74 o 
   2 -10   5        8.50        3.93      2.26 o 
   3 -10   5       30.26       22.42      3.22 o 
  -6  -9   5       19.59       23.47      4.36 o 
  -5  -9   5       22.85       22.84      4.19 o 
  -4  -9   5       24.71       16.69      3.69 o 
  -3  -9   5        0.96       -0.01      6.87 o 
  -2  -9   5       12.03       12.93      5.26 o 
  -1  -9   5        0.29        3.51      3.11 o 
   0  -9   5      340.64      354.39      9.84 o 
   1  -9   5        0.03       -1.98      2.20 o 
   2  -9   5       14.37       13.63      2.49 o 
   3  -9   5        0.00        1.70      1.45 o 
   4  -9   5        5.14        5.06      3.79 o 
  -7  -8   5        1.81        3.91      4.35 o 
  -6  -8   5       18.67       18.19      3.77 o 
  -5  -8   5       45.42       41.03      8.10 o 
  -4  -8   5      109.92       92.40      7.05 o 
  -3  -8   5        7.03       10.32      3.03 o 
  -2  -8   5        0.39        0.01      2.25 o 
  -1  -8   5      280.43      288.20     14.99 o 
   0  -8   5       26.03       29.32      3.53 o 
   1  -8   5      149.16      163.03      4.49 o 
   2  -8   5        0.02        0.61      1.30 o 
   3  -8   5       11.06       12.23      1.88 o 
   4  -8   5       43.66       44.08      3.06 o 
   5  -8   5       10.41        3.82      2.54 o 
  -7  -7   5        2.94        5.02      4.01 o 
  -6  -7   5      146.49      155.66      9.86 o 
  -5  -7   5       30.92       42.76      5.02 o 
  -4  -7   5       63.68       69.72      9.54 o 
  -3  -7   5       56.86       51.91      4.95 o 
  -2  -7   5       49.35       53.10      3.90 o 
  -1  -7   5        3.49        2.42      2.03 o 
   0  -7   5        4.81        3.08      1.20 o 
   1  -7   5        3.90        6.03      1.27 o 
   2  -7   5      124.52      125.49      3.95 o 
   3  -7   5      124.74      115.96      4.00 o 
   4  -7   5        0.01        2.51      1.46 o 
   5  -7   5        0.54        0.91      2.32 o 
   6  -7   5       67.20       78.17      8.32 o 
  -7  -6   5       28.96       21.61      6.20 o 
  -6  -6   5      243.81      238.93     15.73 o 
  -5  -6   5      213.93      206.62      8.70 o 
  -4  -6   5        0.54        4.05      1.89 o 
  -3  -6   5      149.37      146.67     12.98 o 
  -2  -6   5       37.42       38.78      3.22 o 
  -1  -6   5      231.29      248.12      5.05 o 
   0  -6   5        0.99        1.11      0.94 o 
   1  -6   5       60.09       70.60      2.49 o 
   2  -6   5        3.33        0.85      1.07 o 
   3  -6   5       63.20       60.61      2.81 o 
   4  -6   5        3.99        6.86      1.82 o 
   5  -6   5       88.72      101.84      5.86 o 
   6  -6   5       14.15       13.03      3.95 o 
  -7  -5   5       97.38      104.23     17.33 o 
  -6  -5   5       41.27       37.26      5.38 o 
  -5  -5   5       47.59       55.92      4.32 o 
  -4  -5   5       78.73       70.55      5.09 o 
  -3  -5   5      287.16      286.22      6.02 o 
  -2  -5   5      140.77      153.04      3.87 o 
  -1  -5   5       11.77       17.00      1.37 o 
   0  -5   5       90.04       95.19      3.92 o 
   1  -5   5      272.64      264.28      4.63 o 
   2  -5   5       71.49       77.72      2.81 o 
   3  -5   5      137.01      140.24      3.62 o 
   4  -5   5      160.73      154.99      9.29 o 
   5  -5   5        2.70        3.33      2.11 o 
   6  -5   5       70.47       75.47      5.55 o 
   7  -5   5       65.35       63.90      6.24 o 
  -8  -4   5      181.87      187.51     22.30 o 
  -7  -4   5       20.78       17.04      4.08 o 
  -6  -4   5       98.50       93.23      9.80 o 
  -5  -4   5      473.33      468.34     11.62 o 
  -4  -4   5      329.56      333.19      7.98 o 
  -3  -4   5      415.55      446.84      7.30 o 
  -2  -4   5        2.63        1.89      0.68 o 
  -1  -4   5      628.81      605.71      7.41 o 
   0  -4   5        1.49        3.67      0.78 o 
   1  -4   5       60.02       51.50      1.94 o 
   2  -4   5      452.03      428.63      7.07 o 
   3  -4   5       21.31       18.19      1.65 o 
   4  -4   5      237.71      231.46      7.13 o 
   5  -4   5       28.88       31.45      3.48 o 
   6  -4   5        1.78        0.82      1.00 o 
   7  -4   5        5.85        9.40      2.86 o 
  -8  -3   5       12.11        6.76      3.44 o 
  -7  -3   5       18.82       17.98      4.39 o 
  -6  -3   5        2.49        3.92      2.03 o 
  -5  -3   5        2.28        2.35      1.43 o 
  -4  -3   5       55.07       57.21      3.12 o 
  -3  -3   5      754.10      758.24     11.98 o 
  -2  -3   5      147.30      126.72      3.18 o 
  -1  -3   5        0.05        0.57      0.66 o 
   0  -3   5      520.51      507.00      6.44 o 
   1  -3   5     1389.35     1383.32     15.38 o 
   2  -3   5      921.41      906.00     10.91 o 
   3  -3   5       46.10       58.67      2.59 o 
   4  -3   5        7.19        6.03      2.54 o 
   5  -3   5       81.65       71.49      4.80 o 
   6  -3   5      134.66      139.40      6.07 o 
   7  -3   5        4.63        3.88      2.50 o 
  -8  -2   5       17.94       21.80      4.71 o 
  -7  -2   5        3.73        3.98      2.07 o 
  -6  -2   5        0.18        1.72      1.38 o 
  -5  -2   5        0.02       -0.10      1.47 o 
  -4  -2   5      178.03      178.10      4.57 o 
  -3  -2   5      661.56      650.67     10.50 o 
  -2  -2   5      195.43      181.11      2.96 o 
  -1  -2   5       73.89       70.71      1.74 o 
   0  -2   5     1195.98     1191.44     14.32 o 
   1  -2   5        8.98       14.04      1.21 o 
   2  -2   5       48.76       39.86      1.52 o 
   3  -2   5      167.87      194.74      4.90 o 
   4  -2   5      127.59      116.44      4.11 o 
   5  -2   5       44.78       35.18      3.65 o 
   6  -2   5        8.38       10.06      2.14 o 
   7  -2   5        0.06        6.55      2.17 o 
   8  -2   5       13.11       12.37      3.49 o 
  -8  -1   5        1.77        1.62      4.62 o 
  -7  -1   5        2.17        1.87      1.83 o 
  -6  -1   5       18.20        7.68      3.98 o 
  -5  -1   5      325.56      309.66     24.03 o 
  -4  -1   5      275.64      250.42      7.57 o 
  -3  -1   5      604.71      637.46     10.17 o 
  -2  -1   5     1931.33     2048.42     21.46 o 
  -1  -1   5      931.11      940.79     10.59 o 
   0  -1   5     7426.50     7226.05    105.95 o 
   1  -1   5     4082.16     4194.28     52.12 o 
   2  -1   5       60.72       65.58      2.45 o 
   3  -1   5      213.38      226.16      5.84 o 
   4  -1   5       56.13       62.49      3.28 o 
   5  -1   5        7.04        6.09      1.68 o 
   6  -1   5       51.11       66.83      4.30 o 
   7  -1   5        1.49        1.31      1.84 o 
   8  -1   5        0.35        1.52      2.52 o 
  -7   0   5       42.61       43.88      5.91 o 
  -6   0   5      418.80      419.92     21.05 o 
  -5   0   5      126.51      119.45     10.90 o 
  -4   0   5        5.38        4.87      2.05 o 
  -3   0   5       55.60       56.33      4.73 o 
  -2   0   5      658.93      648.44      9.32 o 
  -1   0   5     2056.38     2043.34     23.54 o 
   0   0   5      158.46      141.05      3.46 o 
   1   0   5     6398.72     5974.97     95.97 o 
   2   0   5       14.56       15.14      1.17 o 
   3   0   5       34.02       44.21      1.99 o 
   4   0   5       22.70       29.60      2.55 o 
   5   0   5       34.58       48.09      2.61 o 
   6   0   5       34.28       33.42      3.86 o 
   7   0   5       13.34       15.85      2.79 o 
   8   0   5        8.14       14.62      3.44 o 
  -7   1   5      139.79      156.21      9.60 o 
  -6   1   5        1.07        8.69      2.89 o 
  -5   1   5       73.83       51.56      8.75 o 
  -4   1   5      197.12      194.59      8.26 o 
  -3   1   5       74.62       60.14      2.51 o 
  -2   1   5     4212.15     4341.63     64.06 o 
  -1   1   5      871.17      790.72      8.68 o 
   0   1   5      147.08      176.18      3.20 o 
   1   1   5     3602.82     3602.67     35.86 o 
   2   1   5      339.61      375.56      8.49 o 
   3   1   5      370.63      375.40      5.66 o 
   4   1   5      108.68       99.82      3.00 o 
   5   1   5       81.89       99.72      3.16 o 
   6   1   5       55.46       60.13      3.95 o 
   7   1   5       18.14       20.47      2.21 o 
   8   1   5        1.41        2.75      2.52 o 
  -7   2   5      160.94      171.72     14.84 o 
  -6   2   5       30.63       29.78      5.42 o 
  -5   2   5        0.30        1.52      2.22 o 
  -4   2   5        5.96        4.46      2.39 o 
  -3   2   5       86.00       70.60      3.04 o 
  -2   2   5      440.23      427.89     11.46 o 
  -1   2   5       13.95       17.76      1.33 o 
   0   2   5      164.58      151.12      3.19 o 
   1   2   5        2.12        2.53      0.97 o 
   2   2   5        3.34        1.47      1.74 o 
   3   2   5      258.51      254.82      5.20 o 
   4   2   5       11.00        8.57      1.23 o 
   5   2   5       42.25       51.96      2.66 o 
   6   2   5        8.01       10.33      1.70 o 
   7   2   5      102.88      106.97      4.36 o 
   8   2   5       68.81       83.82      4.70 o 
  -7   3   5       29.28       23.57      4.93 o 
  -6   3   5        0.25        1.69      2.52 o 
  -5   3   5       20.90       19.14      4.10 o 
  -4   3   5      127.30      112.50      6.76 o 
  -3   3   5      107.40      114.26      4.18 o 
  -2   3   5        1.32        0.00      0.78 o 
  -1   3   5      191.25      214.12      5.13 o 
   0   3   5      857.36      930.96     13.06 o 
   1   3   5      211.74      230.76      4.27 o 
   2   3   5       17.06       25.84      1.72 o 
   3   3   5      803.67      772.75     11.51 o 
   4   3   5       36.41       45.22      2.45 o 
   5   3   5        0.00        1.05      0.89 o 
   6   3   5        3.57        4.85      1.31 o 
   7   3   5      401.91      408.76      7.76 o 
   8   3   5       48.42       53.39      3.29 o 
  -6   4   5        8.78        7.90      3.65 o 
  -5   4   5       42.44       40.98      5.64 o 
  -4   4   5        0.40       -0.59      1.18 o 
  -3   4   5      444.70      405.91     10.28 o 
  -2   4   5        0.13        1.64      1.04 o 
  -1   4   5      226.70      275.31      5.54 o 
   0   4   5     2672.71     2939.51     37.68 o 
   1   4   5      345.61      327.75      5.83 o 
   2   4   5      952.43      924.40     15.27 o 
   3   4   5      563.76      584.25     13.01 o 
   4   4   5      258.82      286.93      5.99 o 
   5   4   5       63.78       68.12      3.29 o 
   6   4   5      150.65      153.38      4.15 o 
   7   4   5       71.52       73.56      3.50 o 
   8   4   5        0.08        2.25      1.59 o 
  -6   5   5       17.13       17.87      7.22 o 
  -5   5   5        0.68       -1.15      2.27 o 
  -4   5   5        6.18        5.66      1.76 o 
  -3   5   5      175.54      173.42      7.07 o 
  -2   5   5        4.73        3.13      1.26 o 
  -1   5   5       38.75       42.02      2.54 o 
   0   5   5     1127.02     1212.62     17.31 o 
   1   5   5      301.23      265.90      5.34 o 
   2   5   5     1101.88     1133.54     12.58 o 
   3   5   5       88.14       81.62      3.36 o 
   4   5   5       83.39       91.65      4.83 o 
   5   5   5        0.38        1.43      1.58 o 
   6   5   5        8.47        5.65      1.90 o 
   7   5   5      120.40      107.84      4.63 o 
   8   5   5       18.43       14.30      2.72 o 
  -5   6   5       19.15       22.87      5.05 o 
  -4   6   5        7.19        8.41      4.03 o 
  -3   6   5        7.74        6.57      3.25 o 
  -2   6   5        1.00        0.60      1.26 o 
  -1   6   5      287.66      277.17      6.25 o 
   0   6   5       83.20       79.14      3.13 o 
   1   6   5      515.09      516.80      8.94 o 
   2   6   5       26.69       26.92      1.46 o 
   3   6   5      101.69      103.95      4.04 o 
   4   6   5      418.94      426.43      9.41 o 
   5   6   5        0.06        0.57      1.54 o 
   6   6   5        3.63        1.62      2.58 o 
   7   6   5      136.81      150.15      7.81 o 
   8   6   5        3.73        6.15      2.85 o 
  -5   7   5        3.61        3.44      3.15 o 
  -4   7   5        2.79        4.24      1.84 o 
  -3   7   5        6.95        4.15      2.90 o 
  -2   7   5        7.00        5.97      1.75 o 
  -1   7   5      577.22      535.47     10.10 o 
   0   7   5       44.69       43.57      2.96 o 
   1   7   5        6.61        5.52      1.56 o 
   2   7   5      269.75      259.16      5.86 o 
   3   7   5      256.95      275.14      7.01 o 
   4   7   5       35.70       39.25      3.13 o 
   5   7   5        1.52        4.44      2.38 o 
   6   7   5      218.97      230.85     17.78 o 
   7   7   5        1.43        2.64      3.68 o 
   8   7   5       51.28       46.74      8.35 o 
  -4   8   5        7.43        6.97      2.25 o 
  -3   8   5       52.66       59.43      5.35 o 
  -2   8   5      105.95      112.29      4.62 o 
  -1   8   5       12.03       21.78      3.13 o 
   0   8   5       88.24       82.92      4.02 o 
   1   8   5       77.92       82.38      4.82 o 
   2   8   5        1.37        4.28      3.15 o 
   3   8   5        2.39        2.62      1.82 o 
   4   8   5        0.90        0.71      2.14 o 
   5   8   5      176.20      155.08      7.42 o 
   6   8   5       38.99       34.76      7.16 o 
   7   8   5        0.14       -2.52      3.89 o 
  -3   9   5       10.64       15.34      3.11 o 
  -2   9   5       32.23       36.37      7.55 o 
  -1   9   5       21.78       22.99      2.85 o 
   0   9   5       57.23       51.76      3.72 o 
   1   9   5       14.07       14.83      2.39 o 
   2   9   5       72.41       83.20      6.26 o 
   3   9   5        2.84        0.02      2.44 o 
   4   9   5      112.90      107.76      9.21 o 
   5   9   5        4.52        7.64      4.50 o 
   6   9   5       23.82       19.85      6.31 o 
   7   9   5       35.98       31.03      8.01 o 
  -2  10   5       19.01        8.86      3.03 o 
  -1  10   5        1.80        3.34      2.21 o 
   0  10   5       19.89       23.30      2.97 o 
   1  10   5        0.49       -1.24      2.19 o 
   2  10   5       46.14       37.32      7.25 o 
   3  10   5      105.53      107.16      6.77 o 
   4  10   5       37.17       35.11      6.94 o 
   6  10   5        8.83        9.75      4.62 o 
  -1  11   5       25.27       21.28      3.73 o 
   0  11   5        3.72        7.34      4.65 o 
   1  11   5       45.21       44.18      4.63 o 
   2  11   5       13.81       12.45      3.76 o 
   3  11   5       37.07       29.08      6.60 o 
   1  12   5        0.08       -1.83      3.44 o 
   2  12   5        8.33       11.16      5.55 o 
   3  12   5       11.11        2.50      4.71 o 
  -4 -11   6       11.81       15.83      3.96 o 
  -3 -11   6        2.05        2.02      3.05 o 
  -2 -11   6       16.72       22.32      4.61 o 
  -1 -11   6        5.66        2.63      3.70 o 
   0 -11   6        6.92        3.10      3.81 o 
   1 -11   6        1.50       -0.71      3.73 o 
  -5 -10   6       11.22        7.98      4.67 o 
  -4 -10   6       12.57       13.61      3.73 o 
  -3 -10   6       20.18       14.29      3.91 o 
  -2 -10   6        0.85        0.93      2.89 o 
  -1 -10   6        2.08        1.42      3.43 o 
   0 -10   6      182.76      205.08     17.88 o 
   1 -10   6        5.27        5.60      2.64 o 
   2 -10   6        2.40        0.00      3.02 o 
   3 -10   6       34.45       35.49      3.98 o 
  -6  -9   6       15.36       15.31      7.89 o 
  -5  -9   6       49.97       50.21     10.23 o 
  -4  -9   6        0.19        0.75      2.25 o 
  -3  -9   6       37.68       31.51      5.39 o 
  -2  -9   6        0.21        0.21      2.43 o 
  -1  -9   6       29.19       43.28      9.25 o 
   0  -9   6      270.20      291.18     23.67 o 
   1  -9   6       18.95       25.09      4.36 o 
   2  -9   6       12.77       13.13      2.06 o 
   3  -9   6        4.53        6.42      1.61 o 
   4  -9   6        5.04        7.57      1.89 o 
  -6  -8   6        0.93        6.73      3.92 o 
  -5  -8   6        0.80        4.13      2.46 o 
  -4  -8   6        1.80        3.27      2.40 o 
  -3  -8   6       32.77       28.54      4.13 o 
  -2  -8   6        3.89        3.21      2.24 o 
  -1  -8   6       18.93       16.83      4.55 o 
   0  -8   6       13.20       14.24      4.48 o 
   1  -8   6      303.03      323.28      6.11 o 
   2  -8   6       15.40       17.57      1.92 o 
   3  -8   6        0.58        2.54      1.35 o 
   4  -8   6       45.75       47.63      2.93 o 
   5  -8   6        7.82        6.51      2.40 o 
  -7  -7   6        0.11       -0.48      2.77 o 
  -6  -7   6       13.27       10.09      4.63 o 
  -5  -7   6        1.68        1.61      2.07 o 
  -4  -7   6        1.19        1.54      1.84 o 
  -3  -7   6        4.73        1.91      2.17 o 
  -2  -7   6        0.87        1.55      2.25 o 
  -1  -7   6      101.08       97.53      5.87 o 
   0  -7   6      195.66      196.32      4.58 o 
   1  -7   6       63.61       78.65      2.99 o 
   2  -7   6       67.96       67.48      3.04 o 
   3  -7   6       31.26       28.64      2.59 o 
   4  -7   6       75.49       77.67      3.30 o 
   5  -7   6        5.49        7.67      2.25 o 
  -7  -6   6        0.03        2.26      3.24 o 
  -6  -6   6       79.01       62.96      9.81 o 
  -5  -6   6       45.89       50.24      5.44 o 
  -4  -6   6      100.58      101.41      5.78 o 
  -3  -6   6       10.06       11.04      2.62 o 
  -2  -6   6        1.20        0.98      1.61 o 
  -1  -6   6     1550.59     1644.66     21.37 o 
   0  -6   6       19.56       18.65      1.51 o 
   1  -6   6       44.59       49.15      2.47 o 
   2  -6   6       92.00       88.26      2.91 o 
   3  -6   6      140.95      134.16      4.10 o 
   4  -6   6      123.97      106.62      3.90 o 
   5  -6   6       13.61       18.54      3.10 o 
   6  -6   6       21.81       31.39      3.59 o 
  -7  -5   6        9.52       10.53      3.71 o 
  -6  -5   6       12.94       14.75      6.81 o 
  -5  -5   6       31.46       29.26      6.54 o 
  -4  -5   6      298.64      298.42      9.80 o 
  -3  -5   6      389.24      393.26      9.36 o 
  -2  -5   6      542.76      540.91      8.13 o 
  -1  -5   6       43.75       56.29      3.19 o 
   0  -5   6        1.16        0.84      0.94 o 
   1  -5   6       41.78       43.23      2.14 o 
   2  -5   6      874.75      811.63     10.58 o 
   3  -5   6      188.73      175.45      3.88 o 
   4  -5   6       14.10        8.89      3.17 o 
   5  -5   6        1.96        0.55      1.68 o 
   6  -5   6      144.52      145.76      5.85 o 
   7  -5   6        5.08        7.31      3.18 o 
  -7  -4   6       30.52       36.03      5.75 o 
  -6  -4   6       74.88       55.01      9.09 o 
  -5  -4   6      257.71      268.48     11.35 o 
  -4  -4   6      281.73      285.36      7.22 o 
  -3  -4   6      967.94      955.38     22.36 o 
  -2  -4   6       38.89       31.56      1.49 o 
  -1  -4   6     1170.92     1257.49     15.47 o 
   0  -4   6      565.44      599.07      8.47 o 
   1  -4   6       54.90       54.16      1.84 o 
   2  -4   6       87.26       79.09      2.47 o 
   3  -4   6       24.74       35.93      1.90 o 
   4  -4   6      108.03      100.20      4.11 o 
   5  -4   6        7.08        9.01      2.14 o 
   6  -4   6       80.28       91.75      4.62 o 
   7  -4   6        6.62       10.31      2.94 o 
  -7  -3   6        0.02        2.38      1.77 o 
  -6  -3   6        4.65        5.95      2.48 o 
  -5  -3   6      359.73      373.69     12.33 o 
  -4  -3   6      769.96      769.39     12.87 o 
  -3  -3   6      679.39      710.73     10.17 o 
  -2  -3   6        5.98        6.97      0.88 o 
  -1  -3   6       20.43       16.59      1.24 o 
   0  -3   6       20.47       24.79      1.40 o 
   1  -3   6       17.96       20.84      1.54 o 
   2  -3   6       10.87       12.51      1.22 o 
   3  -3   6       51.10       46.63      2.52 o 
   4  -3   6        7.56        6.62      1.69 o 
   5  -3   6       55.12       71.55      4.32 o 
   6  -3   6        4.48        8.24      2.06 o 
   7  -3   6       20.60       26.24      3.26 o 
  -7  -2   6       48.16       50.33      6.26 o 
  -6  -2   6      256.85      279.82     11.32 o 
  -5  -2   6      658.26      640.15     14.83 o 
  -4  -2   6      250.27      234.24     10.75 o 
  -3  -2   6       63.70       63.04      2.55 o 
  -2  -2   6       18.04       23.32      1.28 o 
  -1  -2   6      201.74      194.50      3.57 o 
   0  -2   6       76.73      100.87      2.54 o 
   1  -2   6      707.12      751.36      9.83 o 
   2  -2   6       24.57       26.03      1.27 o 
   3  -2   6      262.85      275.16      6.15 o 
   4  -2   6      218.18      233.07      5.99 o 
   5  -2   6        0.09        1.82      1.47 o 
   6  -2   6       59.82       71.46      4.52 o 
   7  -2   6       60.94       72.78      5.06 o 
   8  -2   6       68.69       77.53      6.69 o 
  -7  -1   6       89.97       92.43      8.33 o 
  -6  -1   6       18.44       23.81      3.57 o 
  -5  -1   6      175.34      150.69      6.46 o 
  -4  -1   6        7.50        4.65      2.49 o 
  -3  -1   6      109.04       98.83      2.89 o 
  -2  -1   6      963.39     1043.89     11.78 o 
  -1  -1   6      243.97      239.87      3.72 o 
   0  -1   6      509.87      474.75      6.64 o 
   1  -1   6      100.76       97.99      2.43 o 
   2  -1   6      227.09      230.97      3.48 o 
   3  -1   6     1056.70     1069.59     16.12 o 
   4  -1   6       35.60       33.22      2.56 o 
   5  -1   6     1325.40     1340.38     20.97 o 
   6  -1   6       13.32       18.19      2.64 o 
   7  -1   6        0.14        0.06      2.00 o 
   8  -1   6        1.54        0.54      2.48 o 
  -7   0   6       87.82       81.03      9.11 o 
  -6   0   6       18.41       22.02      6.77 o 
  -5   0   6       20.19       13.23      3.17 o 
  -4   0   6      120.99      121.32      6.65 o 
  -3   0   6      167.65      173.31      4.49 o 
  -2   0   6     1145.07     1156.15     13.70 o 
  -1   0   6      156.62      142.82      3.17 o 
   0   0   6        4.97        2.11      0.78 o 
   1   0   6     1798.92     1885.29     19.72 o 
   2   0   6      655.68      458.01     14.75 o 
   3   0   6      867.60      841.64     10.57 o 
   4   0   6      115.44      105.76      3.39 o 
   5   0   6       36.70       37.92      2.71 o 
   6   0   6       47.73       57.51      3.64 o 
   7   0   6       17.63       12.40      2.50 o 
   8   0   6       70.73       64.69      6.93 o 
  -7   1   6       35.31       29.03      5.06 o 
  -6   1   6       20.76       14.44      3.61 o 
  -5   1   6        6.46        3.64      2.39 o 
  -4   1   6       91.03       97.71      5.91 o 
  -3   1   6      347.43      377.07      8.11 o 
  -2   1   6     2029.02     2082.31     40.77 o 
  -1   1   6      325.34      291.81      3.95 o 
   0   1   6       68.21       72.17      1.53 o 
   1   1   6     1175.48     1159.98     13.95 o 
   2   1   6      302.82      272.45     10.25 o 
   3   1   6      365.05      371.33      5.69 o 
   4   1   6       99.26       88.07      2.75 o 
   5   1   6       59.64       64.37      2.95 o 
   6   1   6       94.34       85.25      3.62 o 
   7   1   6      144.95      141.61      4.51 o 
   8   1   6       15.32       13.58      3.04 o 
  -7   2   6        1.81       -0.69      2.41 o 
  -6   2   6        0.06        0.09      2.45 o 
  -5   2   6       56.68       64.79      6.49 o 
  -4   2   6      187.35      183.25      8.39 o 
  -3   2   6      106.91      107.60      3.95 o 
  -2   2   6      186.34      200.13      6.48 o 
  -1   2   6       90.90       86.98      2.20 o 
   0   2   6      331.40      357.67      5.29 o 
   1   2   6     2026.16     1961.16     25.13 o 
   2   2   6        1.60       -0.55      1.05 o 
   3   2   6      946.78      932.49     12.34 o 
   4   2   6      117.08      138.36      3.36 o 
   5   2   6        4.49        5.98      1.27 o 
   6   2   6      109.26      104.15      3.61 o 
   7   2   6       30.07       36.67      2.90 o 
   8   2   6        5.16        4.43      1.91 o 
  -7   3   6        0.89        1.85      3.16 o 
  -6   3   6        2.04       -2.03      2.66 o 
  -5   3   6       10.47       10.98      3.42 o 
  -4   3   6      488.82      475.94     15.20 o 
  -3   3   6      162.31      152.22      5.05 o 
  -2   3   6      648.46      658.33     10.27 o 
  -1   3   6      360.38      364.32      6.46 o 
   0   3   6     1194.02     1146.21     15.84 o 
   1   3   6     1872.81     1826.92     34.43 o 
   2   3   6      279.86      295.88      5.97 o 
   3   3   6      494.00      473.91     16.30 o 
   4   3   6      176.73      191.98      4.21 o 
   5   3   6        3.68        3.48      1.04 o 
   6   3   6        6.62        3.35      1.28 o 
   7   3   6       67.92       72.60      3.53 o 
   8   3   6       45.41       44.22      3.09 o 
  -6   4   6       63.57       65.55      7.71 o 
  -5   4   6       43.96       48.80      6.31 o 
  -4   4   6       12.94       10.55      1.87 o 
  -3   4   6      411.97      399.68      9.52 o 
  -2   4   6       60.25       60.32      2.63 o 
  -1   4   6      737.61      659.98     10.54 o 
   0   4   6     1461.70     1436.54     19.72 o 
   1   4   6      533.28      553.17      8.74 o 
   2   4   6      270.97      271.55      4.23 o 
   3   4   6        0.87        0.43      1.11 o 
   4   4   6        1.90        2.01      1.44 o 
   5   4   6       33.77       48.52      3.13 o 
   6   4   6       22.63       28.73      2.30 o 
   7   4   6      136.05      136.05      4.07 o 
   8   4   6        0.01        0.16      1.67 o 
  -6   5   6       43.95       49.51      7.19 o 
  -5   5   6       59.29       73.09      7.67 o 
  -4   5   6      492.00      479.19     14.48 o 
  -3   5   6      385.03      358.44      9.17 o 
  -2   5   6        8.62        4.61      1.59 o 
  -1   5   6      638.84      649.81     10.80 o 
   0   5   6        2.49        2.04      1.06 o 
   1   5   6      172.37      169.65      4.14 o 
   2   5   6      112.50      118.49      2.45 o 
   3   5   6        0.05       -0.55      1.47 o 
   4   5   6        0.08        0.33      1.34 o 
   5   5   6       65.55       71.69      6.66 o 
   6   5   6       73.38       89.28      3.97 o 
   7   5   6       16.28       14.65      2.43 o 
   8   5   6        3.28        3.79      4.09 o 
  -5   6   6       16.27       18.16      4.56 o 
  -4   6   6       25.03       24.07      2.93 o 
  -3   6   6       66.24       65.78      6.39 o 
  -2   6   6       13.37       11.60      1.82 o 
  -1   6   6      187.68      191.44      5.08 o 
   0   6   6        2.92        2.20      1.22 o 
   1   6   6       84.24       75.72      3.01 o 
   2   6   6       23.51       31.86      2.81 o 
   3   6   6      131.00      133.29      4.60 o 
   4   6   6      678.27      695.65     15.91 o 
   5   6   6        2.39        3.52      1.96 o 
   6   6   6       11.46       15.26      2.74 o 
   7   6   6       30.49       26.43      6.19 o 
   8   6   6       62.48       65.37      5.84 o 
  -5   7   6        5.68        6.50      7.48 o 
  -4   7   6        4.37        6.30      2.21 o 
  -3   7   6       76.67       60.91      9.04 o 
  -2   7   6       33.34       32.71      2.87 o 
  -1   7   6       70.39       74.03      5.86 o 
   0   7   6        5.39        5.55      1.53 o 
   1   7   6       35.55       39.27      2.82 o 
   2   7   6        0.02       -0.60      1.21 o 
   3   7   6      253.07      252.91      6.78 o 
   4   7   6      240.26      231.70      7.02 o 
   5   7   6       13.60       13.18      2.48 o 
   6   7   6        3.71        7.81      4.23 o 
   7   7   6       19.47       19.69      6.06 o 
   8   7   6       40.40       28.96      5.63 o 
  -4   8   6       36.17       38.49      4.92 o 
  -3   8   6        0.61        1.28      1.81 o 
  -2   8   6       96.10       87.48      5.46 o 
  -1   8   6        4.54        2.11      1.65 o 
   0   8   6       30.43       25.16      3.74 o 
   1   8   6       81.91       78.51      3.98 o 
   2   8   6      729.35      724.44     14.36 o 
   3   8   6      106.82      126.99      7.61 o 
   4   8   6        2.38        6.86      2.61 o 
   5   8   6       64.95       52.21      8.20 o 
   6   8   6        0.03        0.50      3.54 o 
   7   8   6       19.49       21.95      6.58 o 
  -3   9   6        0.70       -0.09      2.21 o 
  -2   9   6       12.34       23.72      3.51 o 
  -1   9   6       60.48       52.06      3.88 o 
   0   9   6      156.82      142.44      5.17 o 
   1   9   6      129.25      134.12      4.83 o 
   2   9   6       41.45       44.38      3.99 o 
   3   9   6      243.48      240.07      9.30 o 
   5   9   6       79.12       79.43     10.47 o 
   6   9   6       33.53       25.70      6.97 o 
   7   9   6        0.76        0.85      4.33 o 
  -2  10   6        0.01        1.46      2.38 o 
  -1  10   6        9.56        8.16      2.44 o 
   0  10   6      137.99      130.75      5.23 o 
   1  10   6       22.11       25.18      3.00 o 
   2  10   6        5.01        2.20      2.85 o 
   3  10   6       64.46       65.13      8.93 o 
   6  10   6        5.00        9.80      5.17 o 
  -1  11   6        9.18       13.48      3.53 o 
   0  11   6       18.33       22.20      3.68 o 
   1  11   6        0.42        0.08      2.49 o 
   2  11   6        1.11        8.76      5.38 o 
   3  11   6        0.41        4.98      4.65 o 
   1  12   6       11.41        6.44      5.66 o 
   2  12   6        4.05        8.06      5.52 o 
   3  12   6       14.91       10.69      5.91 o 
  -4 -11   7        0.75       -0.18      2.75 o 
  -3 -11   7       12.65       13.10      4.08 o 
  -2 -11   7       16.91       21.39      8.89 o 
  -1 -11   7        6.03        9.69      4.16 o 
   0 -11   7       41.98       38.78      5.60 o 
   1 -11   7        5.96       10.11      3.24 o 
  -5 -10   7        4.32        9.80      3.23 o 
  -4 -10   7        0.70       -1.55      2.37 o 
  -3 -10   7        4.52        3.86      2.79 o 
  -2 -10   7       18.90       21.04      4.39 o 
  -1 -10   7        6.03        7.17      3.31 o 
   0 -10   7        6.51        9.14      4.21 o 
   1 -10   7       10.52        8.75      2.66 o 
   2 -10   7        7.65        9.78      2.85 o 
   3 -10   7        1.52        4.54      5.87 o 
  -6  -9   7        9.18       17.00      5.40 o 
  -5  -9   7        0.01        1.08      2.15 o 
  -4  -9   7        0.64        5.66      4.08 o 
  -3  -9   7        0.06        0.26      2.18 o 
  -2  -9   7        5.91        6.71      3.11 o 
  -1  -9   7      141.15      147.33     17.64 o 
   0  -9   7       11.82       15.10      3.84 o 
   1  -9   7       14.46        7.65      2.86 o 
   2  -9   7       10.40        7.25      2.68 o 
   3  -9   7        0.37        2.01      1.37 o 
   4  -9   7       16.44       13.41      2.17 o 
  -6  -8   7        5.34        9.91      4.06 o 
  -5  -8   7       15.06       19.71      3.65 o 
  -4  -8   7        4.97        5.41      3.23 o 
  -3  -8   7        2.48        6.60      2.39 o 
  -2  -8   7       10.88       16.79      3.53 o 
  -1  -8   7      160.18      175.12     18.29 o 
   0  -8   7       23.43       30.92      6.35 o 
   1  -8   7        5.38        3.29      1.57 o 
   2  -8   7       44.13       45.11      2.77 o 
   3  -8   7       24.55       18.47      1.97 o 
   4  -8   7        2.07        1.87      1.50 o 
   5  -8   7        3.07        4.01      2.43 o 
  -7  -7   7        0.77       11.55      4.83 o 
  -6  -7   7        8.55       14.81      4.33 o 
  -5  -7   7        9.70       10.55      2.76 o 
  -4  -7   7      106.85      104.11      6.08 o 
  -3  -7   7      175.73      127.25      9.81 o 
  -2  -7   7       22.87       26.46      3.14 o 
  -1  -7   7        0.10        0.45      2.37 o 
   0  -7   7       59.61       58.06      2.98 o 
   1  -7   7      347.83      365.04      6.42 o 
   2  -7   7       29.47       23.30      2.09 o 
   3  -7   7       39.47       32.15      2.32 o 
   4  -7   7       19.01       27.31      2.23 o 
   5  -7   7        0.83        1.18      1.94 o 
  -7  -6   7        8.48       18.55      5.49 o 
  -6  -6   7        1.79        5.52      3.20 o 
  -5  -6   7        0.77        4.09      2.14 o 
  -4  -6   7      377.00      376.77     56.11 o 
  -3  -6   7      130.40      123.01     23.02 o 
  -2  -6   7       44.25       51.08      4.46 o 
  -1  -6   7       13.62       15.28      2.00 o 
   0  -6   7      445.56      443.37      7.48 o 
   1  -6   7      114.41      105.87      3.57 o 
   2  -6   7        2.89        1.34      1.09 o 
   3  -6   7      139.72      154.91      4.05 o 
   4  -6   7       17.43       24.51      2.30 o 
   5  -6   7        0.01        1.16      1.79 o 
   6  -6   7       14.84       21.38      3.06 o 
  -7  -5   7        6.62        6.73      7.52 o 
  -6  -5   7       36.93       35.26      5.28 o 
  -5  -5   7      406.06      299.65     17.41 o 
  -4  -5   7        0.04        3.73      1.96 o 
  -3  -5   7       85.64       85.77      8.05 o 
  -2  -5   7       11.71        9.52      1.31 o 
  -1  -5   7        2.68        5.77      1.21 o 
   0  -5   7       56.21       61.73      2.61 o 
   1  -5   7       23.35       28.08      1.85 o 
   2  -5   7      240.66      250.63      4.81 o 
   3  -5   7       44.01       52.81      2.48 o 
   4  -5   7       69.77       68.37      4.21 o 
   5  -5   7       19.29       24.97      2.87 o 
   6  -5   7        1.62        1.38      1.90 o 
   7  -5   7       41.45       41.80      5.38 o 
  -7  -4   7       57.30       44.80      6.37 o 
  -6  -4   7       87.46      103.66     15.47 o 
  -5  -4   7       73.74       35.68      6.85 o 
  -4  -4   7     1197.08     1217.26     18.63 o 
  -3  -4   7        1.35        2.89      1.15 o 
  -2  -4   7       35.87       36.34      1.96 o 
  -1  -4   7      603.41      657.53      9.15 o 
   0  -4   7       79.39       77.36      2.33 o 
   1  -4   7      243.71      225.92      4.12 o 
   2  -4   7      208.74      211.78      9.31 o 
   3  -4   7       52.86       54.13      2.26 o 
   4  -4   7       15.85       24.97      2.59 o 
   5  -4   7       54.38       57.06      5.18 o 
   6  -4   7        5.73        4.10      2.00 o 
   7  -4   7        0.59        2.09      2.18 o 
  -7  -3   7       94.92       96.09      9.03 o 
  -6  -3   7       69.68       90.26     11.43 o 
  -5  -3   7       28.84       21.79      3.18 o 
  -4  -3   7      379.85      362.55      9.66 o 
  -3  -3   7        2.82        1.35      1.00 o 
  -2  -3   7        1.80        1.65      0.70 o 
  -1  -3   7       31.63       23.64      1.48 o 
   0  -3   7      377.37      398.25      6.29 o 
   1  -3   7       33.64       41.99      2.08 o 
   2  -3   7        0.38        3.24      1.08 o 
   3  -3   7        5.98        7.21      1.19 o 
   4  -3   7      124.86      119.00      4.40 o 
   5  -3   7      311.04      295.14      8.71 o 
   6  -3   7        0.95        3.62      2.42 o 
   7  -3   7        1.95        1.99      1.97 o 
  -7  -2   7       24.56       10.69     12.94 o 
  -6  -2   7        1.84        4.23      1.92 o 
  -5  -2   7      121.93      113.06      5.51 o 
  -4  -2   7        9.19        6.43      2.27 o 
  -3  -2   7      306.24      311.32      5.61 o 
  -2  -2   7       18.56       15.19      1.04 o 
  -1  -2   7       14.39        8.55      1.14 o 
   0  -2   7       97.28       79.43      2.76 o 
   1  -2   7       69.82       75.19      2.39 o 
   2  -2   7       62.64       62.98      2.24 o 
   3  -2   7      794.87      757.46     10.94 o 
   4  -2   7      144.25      132.59      4.50 o 
   5  -2   7       25.29       24.91      2.72 o 
   6  -2   7        3.66        5.09      1.98 o 
   7  -2   7        0.54       -1.13      1.70 o 
   8  -2   7        1.55        8.25      3.29 o 
  -7  -1   7        7.26        6.57      2.58 o 
  -6  -1   7       65.34       75.06      5.93 o 
  -5  -1   7       53.47       41.01      4.26 o 
  -4  -1   7      218.72      223.61      7.36 o 
  -3  -1   7       92.46       80.22      5.87 o 
  -2  -1   7     2458.25     2529.24     29.64 o 
  -1  -1   7       81.71      103.86      2.39 o 
   0  -1   7       71.49       74.15      2.23 o 
   1  -1   7      141.72      129.09      2.90 o 
   2  -1   7      611.21      591.35      7.81 o 
   3  -1   7      536.95      526.35      9.43 o 
   4  -1   7        9.79        8.18      1.62 o 
   5  -1   7      100.88      105.97      4.28 o 
   6  -1   7       34.56       29.21      4.14 o 
   7  -1   7        2.09       -0.28      1.76 o 
   8  -1   7        0.70        2.87      2.64 o 
  -7   0   7       32.70       31.98      4.58 o 
  -6   0   7       44.59       36.94      5.21 o 
  -5   0   7        7.79        2.31      2.23 o 
  -4   0   7      729.63      752.60     19.45 o 
  -3   0   7     1162.32     1191.30     20.06 o 
  -2   0   7       80.94      111.51      2.94 o 
  -1   0   7        1.98        1.70      1.37 o 
   0   0   7      303.17      352.75      6.36 o 
   1   0   7      130.29      137.31      2.65 o 
   2   0   7      479.94      491.06      9.67 o 
   3   0   7       10.03        7.68      1.09 o 
   4   0   7       76.25       85.45      2.81 o 
   5   0   7        1.28        3.37      1.24 o 
   6   0   7       10.10        7.45      1.84 o 
   7   0   7        1.62        0.34      1.83 o 
   8   0   7       26.64       31.66      3.83 o 
  -7   1   7        2.79        5.88      3.19 o 
  -6   1   7       25.01       24.18      4.48 o 
  -5   1   7      262.26      275.51     11.26 o 
  -4   1   7      456.85      444.01     15.73 o 
  -3   1   7      245.79      219.67      5.83 o 
  -2   1   7      164.98      161.75      4.76 o 
  -1   1   7      135.94      140.09      3.54 o 
   0   1   7      155.81      173.13      2.59 o 
   1   1   7      169.62      168.26      2.92 o 
   2   1   7      601.58      628.62      8.66 o 
   3   1   7      133.40      142.70      5.47 o 
   4   1   7       13.65       12.73      1.39 o 
   5   1   7      105.79      109.05      3.81 o 
   6   1   7        1.40        1.28      1.34 o 
   7   1   7       62.64       66.19      4.16 o 
   8   1   7       26.69       33.19      3.31 o 
  -7   2   7        2.30        3.72      3.08 o 
  -6   2   7       93.44       83.29      8.12 o 
  -5   2   7       32.15       37.77      5.13 o 
  -4   2   7      113.06      110.34      8.12 o 
  -3   2   7      352.15      325.99      7.87 o 
  -2   2   7       36.39       33.24      2.61 o 
  -1   2   7      461.73      457.99      5.90 o 
   0   2   7       35.67       34.11      1.55 o 
   1   2   7      907.19      954.16     12.23 o 
   2   2   7      187.23      182.71      4.55 o 
   3   2   7      298.92      292.92      5.78 o 
   4   2   7       89.76       97.58      3.13 o 
   5   2   7        1.84        1.27      1.04 o 
   6   2   7      333.44      341.24      6.72 o 
   7   2   7       15.63       18.61      2.25 o 
   8   2   7       36.48       42.44      3.63 o 
  -6   3   7      109.72      122.83      9.18 o 
  -5   3   7       85.81       86.61      7.80 o 
  -4   3   7      454.39      426.90      9.54 o 
  -3   3   7     1127.00     1106.41     19.87 o 
  -2   3   7       25.27       27.48      1.47 o 
  -1   3   7        0.16       -0.19      0.85 o 
   0   3   7      143.75      135.74      3.43 o 
   1   3   7      148.13      136.58      6.21 o 
   2   3   7       18.92       17.22      1.19 o 
   3   3   7      189.21      207.57      8.02 o 
   4   3   7      133.11      141.83      3.31 o 
   5   3   7       85.48       86.46      3.02 o 
   6   3   7      206.68      202.11      4.52 o 
   7   3   7      129.93      145.70      4.21 o 
   8   3   7        0.06        0.90      1.88 o 
  -6   4   7       60.09       53.83      7.12 o 
  -5   4   7        8.36        6.96      3.23 o 
  -4   4   7        2.76        1.06      1.99 o 
  -3   4   7      433.05      435.79     10.27 o 
  -2   4   7       56.96       55.40      2.77 o 
  -1   4   7       23.91       29.37      2.17 o 
   0   4   7       78.39       73.60      2.86 o 
   1   4   7       24.32       19.36      1.40 o 
   2   4   7       27.44       31.58      1.32 o 
   3   4   7        4.68        7.69      1.41 o 
   4   4   7     1300.24     1360.77     25.81 o 
   5   4   7       38.72       43.84      2.62 o 
   6   4   7       45.94       45.90      3.13 o 
   7   4   7      116.19      118.09      5.63 o 
   8   4   7       40.21       38.52      5.08 o 
  -6   5   7       55.77       57.06      7.62 o 
  -5   5   7        1.96        4.18      2.82 o 
  -4   5   7        0.17       -0.28      1.49 o 
  -3   5   7       77.66       81.89      4.42 o 
  -2   5   7       10.86       12.63      1.77 o 
  -1   5   7      249.34      242.38      5.64 o 
   0   5   7      312.69      306.87      6.28 o 
   1   5   7      126.66      145.96      3.85 o 
   2   5   7      291.58      287.72      4.31 o 
   3   5   7       39.42       38.05      2.66 o 
   4   5   7       27.12       31.06      3.03 o 
   5   5   7        0.48       -0.66      1.47 o 
   6   5   7        0.32       -1.90      2.38 o 
   7   5   7       18.58       18.61      2.84 o 
   8   5   7       11.41        8.02      2.59 o 
  -5   6   7        1.07        2.77      3.19 o 
  -4   6   7       12.93        9.14      2.24 o 
  -3   6   7        2.12        1.12      1.32 o 
  -2   6   7      130.27      119.83      8.38 o 
  -1   6   7      325.66      335.99      7.25 o 
   0   6   7       21.28       26.31      2.30 o 
   1   6   7       52.18       48.63      2.81 o 
   2   6   7     1097.76     1104.20     14.26 o 
   3   6   7       27.90       32.09      2.89 o 
   4   6   7       69.24       72.65      3.90 o 
   5   6   7       33.65       36.98      4.51 o 
   6   6   7        7.33        6.94      3.16 o 
   7   6   7       17.32       15.77      3.78 o 
   8   6   7        2.61        3.75      2.77 o 
  -4   7   7       40.76       46.27      7.05 o 
  -3   7   7       70.01       65.47      4.93 o 
  -2   7   7       44.99       47.49      4.15 o 
  -1   7   7       19.18       18.18      2.24 o 
   0   7   7      252.30      256.25      6.31 o 
   1   7   7      289.55      292.06      6.60 o 
   2   7   7        0.65        1.24      1.31 o 
   3   7   7      607.16      620.23     17.65 o 
   4   7   7        9.75       17.76      3.96 o 
   5   7   7       42.26       47.57      5.01 o 
   6   7   7        5.32        8.03      4.66 o 
   7   7   7        0.00       -2.92      3.48 o 
   8   7   7       17.70       20.50      4.05 o 
  -4   8   7       10.29       16.06      3.07 o 
  -3   8   7       69.78       78.22      7.78 o 
  -2   8   7        9.71        9.24      2.70 o 
  -1   8   7       44.60       54.64      3.98 o 
   0   8   7      319.12      305.25      7.36 o 
   1   8   7       27.97       39.21      3.45 o 
   2   8   7       56.21       62.69      4.24 o 
   3   8   7      780.35      792.96     50.59 o 
   4   8   7        0.11        3.47      2.19 o 
   6   8   7       66.97       67.44      9.87 o 
   7   8   7       11.43        5.77      4.52 o 
  -3   9   7       20.86       18.92      6.00 o 
  -2   9   7       14.73       22.05      3.41 o 
  -1   9   7       10.27       14.70      2.88 o 
   0   9   7       33.10       50.89      3.83 o 
   1   9   7       13.39        9.37      2.19 o 
   2   9   7        1.57        1.03      1.85 o 
   3   9   7        2.59        0.35      3.42 o 
   6   9   7        3.29        4.04      4.46 o 
   7   9   7        5.60        8.90      4.49 o 
  -2  10   7       10.15       13.02      3.24 o 
  -1  10   7        1.95        1.54      4.10 o 
   0  10   7        0.27       -0.56      2.02 o 
   1  10   7       23.09       17.59      2.64 o 
   2  10   7       25.45       13.93      5.49 o 
   3  10   7        0.15        0.96      3.83 o 
   6  10   7        1.49        3.87      4.43 o 
   0  11   7        0.44       -1.13      3.20 o 
   1  11   7       24.05       27.18      7.02 o 
   2  11   7       11.38       11.71      5.84 o 
   3  11   7        0.24        0.05      3.78 o 
  -3 -11   8       11.20        4.20      4.68 o 
  -2 -11   8        2.71        3.62      3.10 o 
  -1 -11   8       17.92       10.60      4.48 o 
   0 -11   8        1.21       -4.78      2.86 o 
   1 -11   8        2.62       -1.47      4.77 o 
  -4 -10   8       24.37       22.48      4.26 o 
  -3 -10   8       11.04        6.45      3.12 o 
  -2 -10   8        2.34        5.05      3.47 o 
  -1 -10   8        5.58        7.21      4.21 o 
   0 -10   8       34.74       36.40      8.67 o 
   1 -10   8        1.15        7.82      3.96 o 
   2 -10   8        0.06        0.15      2.37 o 
  -5  -9   8       52.73       59.41      7.40 o 
  -4  -9   8        4.46        8.96      3.81 o 
  -3  -9   8       85.80       74.46      6.88 o 
  -2  -9   8        0.41        2.24      1.77 o 
  -1  -9   8        0.62       -1.22      2.38 o 
   0  -9   8       34.27       41.88      5.55 o 
   1  -9   8       75.10       75.24      6.72 o 
   2  -9   8        0.01       -1.87      2.15 o 
   3  -9   8        0.48        1.00      1.68 o 
   4  -9   8       43.74       50.86      3.15 o 
  -6  -8   8       12.24       14.46      3.93 o 
  -5  -8   8        1.55        4.70      3.78 o 
  -4  -8   8       57.22       56.60      8.61 o 
  -3  -8   8        0.33        3.77      1.73 o 
  -2  -8   8        0.96        2.79      2.67 o 
  -1  -8   8       94.76      111.25      5.84 o 
   0  -8   8       40.19       54.68      4.60 o 
   1  -8   8       11.94       15.53      2.78 o 
   2  -8   8        3.38        5.13      1.48 o 
   3  -8   8       10.33       10.68      1.79 o 
   4  -8   8       10.23       11.68      1.92 o 
  -6  -7   8        2.17        6.86      3.24 o 
  -5  -7   8       21.20       19.24      3.61 o 
  -4  -7   8       13.37        7.83      3.66 o 
  -3  -7   8        2.75        0.20      2.08 o 
  -2  -7   8       61.75       64.97      5.44 o 
  -1  -7   8       30.35       30.95      4.79 o 
   0  -7   8       32.89       36.84      3.06 o 
   1  -7   8      195.26      208.79      4.72 o 
   2  -7   8       16.59       16.50      1.85 o 
   3  -7   8      113.66      116.86      4.56 o 
   4  -7   8       24.27       26.42      2.16 o 
   5  -7   8        4.84        3.97      2.16 o 
  -6  -6   8        1.71        4.67      3.04 o 
  -5  -6   8        3.61        2.05      2.46 o 
  -4  -6   8      441.96      430.70     13.13 o 
  -3  -6   8       76.34       69.07      6.15 o 
  -2  -6   8      115.84      125.01      5.21 o 
  -1  -6   8        7.94        8.83      2.36 o 
   0  -6   8      221.79      225.69      5.02 o 
   1  -6   8      247.66      262.74      6.73 o 
   2  -6   8      215.67      206.28      6.28 o 
   3  -6   8       29.34       31.61      2.22 o 
   4  -6   8        0.21       -0.87      1.50 o 
   5  -6   8       51.42       45.49      3.94 o 
   6  -6   8       39.81       49.05      4.28 o 
  -7  -5   8       13.27       14.15      3.80 o 
  -6  -5   8       10.21        7.34      2.97 o 
  -5  -5   8        0.28       -3.32      2.99 o 
  -4  -5   8     1017.51     1000.02     23.02 o 
  -3  -5   8        9.83       11.10      2.67 o 
  -2  -5   8       46.60       50.01      3.97 o 
  -1  -5   8       65.85       65.51      4.89 o 
   0  -5   8      866.01      913.66     12.58 o 
   1  -5   8      250.29      229.35      4.90 o 
   2  -5   8        7.44        9.17      1.34 o 
   3  -5   8       56.14       56.46      2.78 o 
   4  -5   8       45.16       30.77      3.95 o 
   5  -5   8       16.12       11.67      2.40 o 
   6  -5   8       24.92       26.25      3.27 o 
  -7  -4   8        9.13       11.99      3.76 o 
  -6  -4   8       45.39       55.09      6.65 o 
  -5  -4   8      133.19      129.50      8.07 o 
  -4  -4   8      120.41      118.04     11.22 o 
  -3  -4   8       47.17       48.74      2.74 o 
  -2  -4   8      100.21      104.32      3.32 o 
  -1  -4   8      199.01      181.22      3.95 o 
   0  -4   8      517.51      553.47      7.59 o 
   1  -4   8       50.98       53.05      2.54 o 
   2  -4   8      132.88      123.04      4.48 o 
   3  -4   8      163.56      153.94      3.67 o 
   4  -4   8        1.40       -1.03      1.29 o 
   5  -4   8        8.53        5.60      1.98 o 
   6  -4   8        0.64       -0.03      1.82 o 
   7  -4   8        0.09        0.95      2.24 o 
  -7  -3   8       91.21       89.90     15.60 o 
  -6  -3   8      118.47      136.72      9.47 o 
  -5  -3   8       30.57       27.13      3.56 o 
  -4  -3   8        1.43       -1.18      1.55 o 
  -3  -3   8      377.75      406.69      7.11 o 
  -2  -3   8      285.89      292.55      5.07 o 
  -1  -3   8      133.77      119.42      3.05 o 
   0  -3   8      297.95      314.91      5.47 o 
   1  -3   8       30.98       32.30      2.00 o 
   2  -3   8      984.06     1006.62     12.33 o 
   3  -3   8        0.02       -0.34      0.62 o 
   4  -3   8        3.43        7.17      1.81 o 
   5  -3   8       26.34       38.15      4.79 o 
   6  -3   8        3.05        3.40      1.90 o 
   7  -3   8        4.61        5.06      2.12 o 
  -7  -2   8       78.39       70.89      7.94 o 
  -6  -2   8        0.85       -1.83      1.85 o 
  -5  -2   8       30.86       23.93      3.92 o 
  -4  -2   8       32.17       35.39      3.56 o 
  -3  -2   8      299.90      313.70      5.81 o 
  -2  -2   8      172.51      178.56      3.75 o 
  -1  -2   8      116.26      126.11      3.06 o 
   0  -2   8      215.55      248.31      4.60 o 
   1  -2   8      412.23      434.31      6.70 o 
   2  -2   8     3119.84     3107.33     35.59 o 
   3  -2   8       56.45       65.30      2.81 o 
   4  -2   8        7.75       13.85      2.00 o 
   5  -2   8        0.39        1.77      1.46 o 
   6  -2   8        9.86       12.14      2.41 o 
   7  -2   8        4.92        5.94      2.21 o 
   8  -2   8        9.20       11.38      3.71 o 
  -7  -1   8       49.07       55.76      5.77 o 
  -6  -1   8       31.94       22.19      3.66 o 
  -5  -1   8       55.15       69.51      7.21 o 
  -4  -1   8       81.31       81.81      4.80 o 
  -3  -1   8      497.93      494.86      8.99 o 
  -2  -1   8      127.53      133.36      2.90 o 
  -1  -1   8      341.37      320.09      4.91 o 
   0  -1   8       92.33       96.10      2.66 o 
   1  -1   8      463.85      448.78      6.73 o 
   2  -1   8      623.70      584.36      7.36 o 
   3  -1   8      921.13      924.08     14.62 o 
   4  -1   8       44.82       49.44      3.25 o 
   5  -1   8       33.77       28.70      3.76 o 
   6  -1   8      107.28      105.00      4.92 o 
   7  -1   8        4.48        6.05      2.31 o 
   8  -1   8       14.78       15.93      3.19 o 
  -7   0   8        5.71        4.82      2.72 o 
  -6   0   8       11.93       17.22      3.28 o 
  -5   0   8      118.07      107.46     11.72 o 
  -4   0   8        3.16        3.36      1.87 o 
  -3   0   8        5.65        4.84      1.28 o 
  -2   0   8      214.20      212.69      4.05 o 
  -1   0   8       77.42       79.48      2.15 o 
   0   0   8       69.75       64.18      2.19 o 
   1   0   8      347.92      325.36      4.77 o 
   2   0   8      167.08      157.70      2.56 o 
   3   0   8       16.82       17.57      2.22 o 
   4   0   8        1.43        0.81      0.92 o 
   5   0   8       90.77      100.22      3.76 o 
   6   0   8      163.57      166.34      5.22 o 
   7   0   8        8.98        6.93      2.35 o 
   8   0   8        3.76        5.25      2.59 o 
  -7   1   8        8.60       12.27      4.66 o 
  -6   1   8       68.48       74.98      7.61 o 
  -5   1   8      102.67       97.01      7.33 o 
  -4   1   8        0.10        0.18      2.11 o 
  -3   1   8       28.30       29.97      3.52 o 
  -2   1   8       11.58       12.12      1.15 o 
  -1   1   8        7.69        9.06      1.08 o 
   0   1   8       18.45       34.69      1.35 o 
   1   1   8      611.02      605.78      6.98 o 
   2   1   8      844.73      828.60      8.33 o 
   3   1   8       54.13       62.88      2.66 o 
   4   1   8      331.27      337.52      6.42 o 
   5   1   8      292.98      290.66      5.84 o 
   6   1   8      281.45      279.22      6.12 o 
   7   1   8        1.54        1.04      1.76 o 
   8   1   8       46.98       48.54      4.42 o 
  -6   2   8        1.56        1.41      2.85 o 
  -5   2   8        0.08        0.68      2.21 o 
  -4   2   8        2.31        0.80      2.29 o 
  -3   2   8       70.87       75.37      3.75 o 
  -2   2   8      120.48      125.57      4.47 o 
  -1   2   8      370.95      371.22      5.20 o 
   0   2   8      152.99      136.58      2.60 o 
   1   2   8      265.06      252.46      4.21 o 
   2   2   8       11.42        8.67      0.83 o 
   3   2   8       35.03       31.53      1.54 o 
   4   2   8      864.81      844.72     12.13 o 
   5   2   8      190.84      206.24      5.10 o 
   6   2   8       28.11       30.97      2.42 o 
   7   2   8        0.75        0.86      1.74 o 
   8   2   8      127.28      114.81      5.63 o 
  -6   3   8       11.96       23.22      5.15 o 
  -5   3   8        0.33        1.60      2.44 o 
  -4   3   8       66.93       62.29      4.10 o 
  -3   3   8      188.45      183.54      8.01 o 
  -2   3   8      213.41      216.59      3.96 o 
  -1   3   8      662.35      659.66      9.17 o 
   0   3   8      547.46      512.88      7.50 o 
   1   3   8     1327.96     1355.80     15.05 o 
   2   3   8       70.63       66.06      1.90 o 
   3   3   8       98.26       85.82      3.52 o 
   4   3   8      227.67      224.05      4.25 o 
   5   3   8        3.18        2.75      1.10 o 
   6   3   8        8.20        7.42      1.86 o 
   7   3   8       46.06       35.94      3.16 o 
   8   3   8       37.62       40.82      3.68 o 
  -6   4   8        4.48       11.15      4.57 o 
  -5   4   8        0.01        0.66      2.80 o 
  -4   4   8       17.95       22.19      2.63 o 
  -3   4   8        6.83        7.85      1.98 o 
  -2   4   8     1161.91     1137.35     20.52 o 
  -1   4   8      340.13      321.94      6.52 o 
   0   4   8        0.15        0.23      0.98 o 
   1   4   8      565.19      619.34      8.72 o 
   2   4   8      152.39      155.08      3.22 o 
   3   4   8      272.36      265.44     12.99 o 
   4   4   8        6.50        5.34      2.09 o 
   5   4   8       21.52       26.26      2.69 o 
   6   4   8       27.00       26.96      3.02 o 
   7   4   8        4.79        2.12      2.02 o 
   8   4   8        7.18        6.70      3.44 o 
  -5   5   8        0.44       -1.17      2.59 o 
  -4   5   8       34.97       36.60      4.54 o 
  -3   5   8      923.42      925.31     24.03 o 
  -2   5   8      100.02       97.31      5.62 o 
  -1   5   8      118.74      118.19      3.90 o 
   0   5   8        2.55        5.50      1.31 o 
   1   5   8      190.22      180.37      6.48 o 
   2   5   8      359.58      356.01      5.74 o 
   3   5   8       31.99       29.69      2.39 o 
   4   5   8        6.70        5.56      2.39 o 
   5   5   8        6.73        8.98      3.07 o 
   6   5   8        0.28       -2.04      1.49 o 
   7   5   8       61.14       61.16      4.53 o 
   8   5   8        4.85        4.66      2.66 o 
  -5   6   8       18.72        9.55      4.17 o 
  -4   6   8       25.30       29.50      3.37 o 
  -3   6   8       71.18       87.86      7.65 o 
  -2   6   8        6.23        3.21      2.42 o 
  -1   6   8      100.08       99.05      3.87 o 
   0   6   8       92.19       86.14      3.45 o 
   1   6   8        2.57        0.69      1.13 o 
   2   6   8       53.87       51.82      2.44 o 
   3   6   8       15.87       19.50      3.29 o 
   4   6   8       27.81       27.42      3.84 o 
   5   6   8       32.18       38.15      4.77 o 
   6   6   8       36.59       33.49      4.75 o 
   7   6   8      130.63      137.18      5.92 o 
   8   6   8       27.53       26.24      4.10 o 
  -4   7   8        0.04        0.22      1.91 o 
  -3   7   8        9.65        5.30      2.40 o 
  -2   7   8        1.05        1.77      1.85 o 
  -1   7   8        0.90       -0.62      1.88 o 
   0   7   8        5.58        3.36      1.56 o 
   1   7   8       91.01       80.53      4.33 o 
   2   7   8       18.41       19.84      2.04 o 
   3   7   8      109.86      118.16      6.87 o 
   4   7   8       66.55       64.55      5.34 o 
   5   7   8       65.83       90.33      8.71 o 
   6   7   8       36.03       37.00      7.34 o 
   7   7   8       23.75       26.94      6.86 o 
   8   7   8        0.04        0.88      2.41 o 
  -4   8   8       26.81       38.45      4.15 o 
  -3   8   8        0.91        0.36      1.90 o 
  -2   8   8       19.57       16.26      2.92 o 
  -1   8   8       10.48        7.57      2.09 o 
   0   8   8      183.83      160.43      5.33 o 
   1   8   8      144.19      156.92      5.21 o 
   2   8   8      175.26      183.55      5.80 o 
   3   8   8      587.36      617.62     17.08 o 
   4   8   8        3.59        8.87      5.63 o 
   6   8   8        4.71       10.07      4.97 o 
   7   8   8        2.26        7.86      4.98 o 
  -3   9   8        2.27        2.03      3.23 o 
  -2   9   8        7.59        8.62      2.83 o 
  -1   9   8       48.75       47.43      4.61 o 
   0   9   8       19.80       27.14      3.03 o 
   1   9   8        0.77        1.92      2.03 o 
   2   9   8        5.16        4.86      1.89 o 
   3   9   8       57.59       71.28     13.45 o 
   4   9   8       52.42       47.36      7.99 o 
   6   9   8        0.66        7.08      4.68 o 
   7   9   8        1.02        1.82      3.73 o 
  -2  10   8        8.80       10.95      3.19 o 
  -1  10   8       35.32       32.28      4.25 o 
   0  10   8       65.10       70.46      5.53 o 
   1  10   8       20.98       29.62      3.85 o 
   2  10   8       13.10       20.32      4.00 o 
   3  10   8      147.19      126.70     11.20 o 
   4  10   8       22.62       25.10      6.56 o 
   0  11   8        0.51        6.15      3.54 o 
   1  11   8        5.31        2.09      4.41 o 
   2  11   8       31.29       41.64     13.33 o 
   3  11   8       26.71       28.99      6.74 o 
   4  11   8        6.43        4.65      4.56 o 
  -2 -11   9        6.78       10.92      5.31 o 
  -1 -11   9        2.38       -0.10      3.57 o 
   0 -11   9        0.75       -2.32      5.66 o 
  -4 -10   9        0.53        0.07      4.07 o 
  -3 -10   9        2.83        6.37      3.50 o 
  -2 -10   9        0.17        3.78      2.37 o 
  -1 -10   9        2.13        6.90      3.12 o 
   0 -10   9       65.03       75.95     11.62 o 
   1 -10   9       43.93       47.83      9.42 o 
   2 -10   9       23.44       21.06      4.18 o 
  -5  -9   9        7.17       13.53      8.19 o 
  -4  -9   9        1.88        1.01      4.06 o 
  -3  -9   9       42.40       47.67      7.74 o 
  -2  -9   9        7.05        7.62      3.53 o 
  -1  -9   9       10.70       18.39      3.76 o 
   0  -9   9        0.33        1.12      2.90 o 
   1  -9   9       63.46       64.01      6.63 o 
   2  -9   9       22.04       27.47      3.56 o 
   3  -9   9        1.32        1.56      2.06 o 
  -5  -8   9        4.64        6.29      4.77 o 
  -4  -8   9       35.46       44.29      7.26 o 
  -3  -8   9        4.19        7.73      3.09 o 
  -2  -8   9       12.22        4.50      2.66 o 
  -1  -8   9        6.58        5.88      2.80 o 
   0  -8   9        7.42        7.39      3.54 o 
   1  -8   9       48.26       51.87     10.29 o 
   2  -8   9        0.09       -1.02      1.46 o 
   3  -8   9        0.39        0.61      1.30 o 
   4  -8   9        3.88        4.40      1.59 o 
  -6  -7   9        3.51        4.72      3.95 o 
  -5  -7   9        8.93        6.20      2.41 o 
  -4  -7   9      217.19      238.24      9.70 o 
  -3  -7   9       10.37        3.72      2.76 o 
  -2  -7   9       53.40       49.02      7.04 o 
  -1  -7   9       12.90       20.18      3.18 o 
   0  -7   9      171.83      167.06      6.48 o 
   1  -7   9      140.41      148.68      4.91 o 
   2  -7   9        5.77        4.93      1.43 o 
   3  -7   9        0.18        1.20      1.25 o 
   4  -7   9       10.68        7.27      1.52 o 
   5  -7   9        2.45        1.65      2.13 o 
  -6  -6   9       45.67        4.67      3.31 o 
  -5  -6   9        5.17        3.35      4.20 o 
  -4  -6   9      432.34      428.64     13.31 o 
  -3  -6   9       14.74       11.86      3.06 o 
  -2  -6   9      159.40      158.60      6.01 o 
  -1  -6   9      155.64      149.25      7.34 o 
   0  -6   9       75.31       77.32      3.33 o 
   1  -6   9        0.25        0.07      1.29 o 
   2  -6   9      138.89      136.59      3.78 o 
   3  -6   9        7.06        5.35      1.40 o 
   4  -6   9        2.98        1.32      1.70 o 
   5  -6   9       13.29       13.01      3.83 o 
   6  -6   9        2.85        0.74      2.18 o 
  -6  -5   9       80.00       56.80     10.16 o 
  -5  -5   9      140.68      160.35     13.06 o 
  -4  -5   9       78.85       87.02     10.60 o 
  -3  -5   9      238.18      240.70     13.14 o 
  -2  -5   9      243.67      241.27      5.58 o 
  -1  -5   9       14.97       15.87      2.02 o 
   0  -5   9      248.61      253.80      5.37 o 
   1  -5   9      100.06      102.10      3.09 o 
   2  -5   9        0.17       -1.19      0.81 o 
   3  -5   9       97.15       85.70      2.93 o 
   4  -5   9        8.58        6.61      1.91 o 
   5  -5   9       32.05       42.62      3.78 o 
   6  -5   9        2.59        5.10      2.24 o 
  -7  -4   9       39.14       33.58      5.73 o 
  -6  -4   9       37.40       58.50      9.37 o 
  -5  -4   9        0.33       -0.25      2.84 o 
  -4  -4   9      167.44      162.96     12.15 o 
  -3  -4   9      626.77      623.53     12.41 o 
  -2  -4   9       47.05       53.24      2.73 o 
  -1  -4   9       90.87       76.69      2.50 o 
   0  -4   9        0.59        0.63      0.94 o 
   1  -4   9        9.94        7.95      1.46 o 
   2  -4   9       87.03       91.89      3.26 o 
   3  -4   9       62.37       78.86      3.34 o 
   4  -4   9       19.39       26.38      2.78 o 
   5  -4   9       32.69       32.39      3.48 o 
   6  -4   9       18.27       11.47      2.59 o 
   7  -4   9       21.06       22.51      3.35 o 
  -7  -3   9       63.25       66.00     14.11 o 
  -6  -3   9        1.92        5.67      3.50 o 
  -5  -3   9        8.47       10.90      2.66 o 
  -4  -3   9      212.48      195.82      8.32 o 
  -3  -3   9      113.56      118.80      4.71 o 
  -2  -3   9       14.03       17.68      1.58 o 
  -1  -3   9        8.28        7.32      1.09 o 
   0  -3   9       27.63       27.37      1.97 o 
   1  -3   9       64.56       58.10      2.63 o 
   2  -3   9      171.55      196.52      4.76 o 
   3  -3   9       21.40       22.67      1.79 o 
   4  -3   9       63.09       63.86      3.77 o 
   5  -3   9        2.89        4.52      1.74 o 
   6  -3   9       15.53       13.57      2.63 o 
   7  -3   9        0.41       -1.23      1.86 o 
  -7  -2   9       10.68        5.04      3.37 o 
  -6  -2   9        3.71        5.90      2.70 o 
  -5  -2   9      133.31      123.88      6.12 o 
  -4  -2   9       10.99        6.50      2.10 o 
  -3  -2   9        0.33       -0.60      1.23 o 
  -2  -2   9       29.50       27.78      1.50 o 
  -1  -2   9      247.43      268.42      4.99 o 
   0  -2   9        1.82        1.51      0.96 o 
   1  -2   9     1775.25     1809.62     21.89 o 
   2  -2   9        2.57        4.33      1.23 o 
   3  -2   9        7.67        5.68      1.51 o 
   4  -2   9        4.76        2.82      1.83 o 
   5  -2   9       25.98       21.22      2.64 o 
   6  -2   9       24.99       21.09      2.96 o 
   7  -2   9        0.50        1.47      2.10 o 
  -7  -1   9        5.02        5.77      2.96 o 
  -6  -1   9        0.28        1.90      2.37 o 
  -5  -1   9      239.22      194.96      7.80 o 
  -4  -1   9        1.21        1.91      1.83 o 
  -3  -1   9       58.80       60.49      3.06 o 
  -2  -1   9       75.91       78.04      2.33 o 
  -1  -1   9       19.50       17.21      1.50 o 
   0  -1   9        3.09        2.29      0.89 o 
   1  -1   9        2.09        2.08      1.06 o 
   2  -1   9     3511.29     3362.32     34.93 o 
   3  -1   9      209.78      211.75      5.09 o 
   4  -1   9       25.12       28.72      2.62 o 
   5  -1   9       76.65       66.66      4.00 o 
   6  -1   9       70.23       64.35      4.48 o 
   7  -1   9        2.67        1.56      2.12 o 
   8  -1   9        5.07        4.22      3.20 o 
  -7   0   9       12.90        8.90      3.23 o 
  -6   0   9       55.84       57.12      9.61 o 
  -5   0   9        9.12        5.55      2.50 o 
  -4   0   9       44.01       42.47      4.49 o 
  -3   0   9       58.91       49.15      2.84 o 
  -2   0   9      120.67      124.83      3.06 o 
  -1   0   9      560.44      585.99      9.71 o 
   0   0   9      253.11      213.49      4.17 o 
   1   0   9     1032.40     1105.35     13.95 o 
   2   0   9     2713.81     2764.48     26.70 o 
   3   0   9      166.37      144.91      8.99 o 
   4   0   9       20.00       16.75      1.81 o 
   5   0   9        2.97        0.96      1.24 o 
   6   0   9        6.18        6.80      1.75 o 
   7   0   9        0.15        0.02      1.95 o 
   8   0   9        9.73        8.20      3.05 o 
  -6   1   9       51.10       55.25      6.75 o 
  -5   1   9       34.06       36.08      9.42 o 
  -4   1   9        0.56       -0.39      1.04 o 
  -3   1   9        1.21        1.40      1.33 o 
  -2   1   9      426.33      423.35      8.21 o 
  -1   1   9      226.93      212.43      3.88 o 
   0   1   9      166.55      151.84      2.64 o 
   1   1   9      162.30      179.01      3.06 o 
   2   1   9       34.49       43.09      2.25 o 
   3   1   9      102.80      110.86      3.73 o 
   4   1   9       36.91       37.39      2.74 o 
   5   1   9        0.37        0.78      1.14 o 
   6   1   9       71.03       84.30      3.77 o 
   7   1   9        0.00        2.28      2.07 o 
   8   1   9        0.28       -0.26      2.20 o 
  -6   2   9       34.71       32.15      5.54 o 
  -5   2   9        4.35        2.04      2.76 o 
  -4   2   9        1.09        3.76      1.95 o 
  -3   2   9       50.19       55.86      3.54 o 
  -2   2   9      420.75      392.39      9.11 o 
  -1   2   9      562.81      530.99      6.98 o 
   0   2   9      128.51      116.44      2.28 o 
   1   2   9      423.12      469.21      6.61 o 
   2   2   9      260.34      286.52      4.16 o 
   3   2   9       41.79       43.65      2.97 o 
   4   2   9      217.34      217.18      4.85 o 
   5   2   9      117.71      123.79      4.73 o 
   6   2   9       18.43       21.97      2.71 o 
   7   2   9        2.81        3.09      1.86 o 
   8   2   9       31.42       40.61      3.76 o 
  -6   3   9       55.96       68.92      7.87 o 
  -5   3   9        2.67        2.05      2.91 o 
  -4   3   9      114.20      102.97      5.51 o 
  -3   3   9      121.91      111.35      4.75 o 
  -2   3   9     1197.27     1149.11     20.57 o 
  -1   3   9      139.60      148.84      3.25 o 
   0   3   9       38.01       45.33      1.85 o 
   1   3   9     1353.34     1404.61     14.59 o 
   2   3   9        0.20        0.86      0.76 o 
   3   3   9       57.86       58.01      3.46 o 
   4   3   9       68.64       71.75      4.61 o 
   5   3   9       29.35       23.65      2.65 o 
   6   3   9        1.17        1.44      2.14 o 
   7   3   9      170.83      175.05      6.37 o 
   8   3   9       67.79       59.31      6.95 o 
  -5   4   9       78.16       74.37      7.78 o 
  -4   4   9        3.13        2.42      1.61 o 
  -3   4   9       63.70       58.31      3.95 o 
  -2   4   9       10.08       11.09      2.21 o 
  -1   4   9        4.44        3.82      1.09 o 
   0   4   9      352.19      350.77      6.83 o 
   1   4   9      138.00      141.41      3.33 o 
   2   4   9        3.86        4.36      1.32 o 
   3   4   9      216.29      211.76      6.56 o 
   4   4   9      106.27       95.82      5.88 o 
   5   4   9       28.43       29.37      3.37 o 
   6   4   9       46.08       43.74      3.71 o 
   7   4   9       58.07       53.88      4.27 o 
   8   4   9       96.44       92.22      5.86 o 
  -5   5   9       39.16       40.08      9.95 o 
  -4   5   9        4.72        5.24      2.02 o 
  -3   5   9        4.98        1.72      1.38 o 
  -2   5   9        0.67        2.29      1.84 o 
  -1   5   9       62.47       61.24      3.37 o 
   0   5   9       24.14       19.39      2.24 o 
   1   5   9        5.19        8.09      1.28 o 
   2   5   9      282.29      274.86      5.82 o 
   3   5   9       63.00       57.86      4.96 o 
   4   5   9       17.94       22.16      5.88 o 
   5   5   9      207.89      206.30      8.94 o 
   6   5   9       51.23       64.43      4.39 o 
   7   5   9       46.76       51.29      4.14 o 
   8   5   9       31.35       29.15      3.77 o 
  -5   6   9        8.83        7.16      4.31 o 
  -4   6   9        6.45        3.80      2.09 o 
  -3   6   9        9.47       11.10      2.53 o 
  -2   6   9        0.25       -1.36      1.63 o 
  -1   6   9       24.80       29.71      2.67 o 
   0   6   9      220.88      212.90      5.53 o 
   1   6   9       97.74       82.21      3.35 o 
   2   6   9      182.82      176.89      5.36 o 
   3   6   9       85.41       89.09      5.95 o 
   4   6   9      160.07      169.73      7.73 o 
   5   6   9       47.58       58.90      7.95 o 
   6   6   9        6.79        3.90      3.25 o 
   7   6   9       22.47       21.86      3.14 o 
   8   6   9       10.43       10.31      3.20 o 
  -4   7   9       23.04       17.53      3.07 o 
  -3   7   9       21.65       18.41      3.28 o 
  -2   7   9       22.16       28.30      3.54 o 
  -1   7   9      260.36      269.59      6.90 o 
   0   7   9       43.49       48.65      3.31 o 
   1   7   9        2.00        3.70      1.94 o 
   2   7   9       65.03       73.83      3.91 o 
   3   7   9        0.58        2.19      3.07 o 
   4   7   9        3.52        5.78      2.94 o 
   5   7   9       18.94       22.50      5.79 o 
   6   7   9       33.42       32.97      4.95 o 
   7   7   9       14.26       13.99      3.90 o 
  -3   8   9       30.17       37.30      7.45 o 
  -2   8   9       44.21       55.20      4.87 o 
  -1   8   9      123.46      117.99      6.08 o 
   0   8   9       29.01       35.25      3.19 o 
   1   8   9        6.41        5.78      2.22 o 
   2   8   9       15.95       16.76      2.47 o 
   3   8   9      192.04      205.95     10.88 o 
   4   8   9       22.15       35.44      5.94 o 
   6   8   9        1.54        1.51      3.66 o 
   7   8   9       42.56       51.95      8.79 o 
  -2   9   9       52.92       66.94      5.61 o 
  -1   9   9        1.25        0.09      2.15 o 
   0   9   9        0.11       -1.29      1.90 o 
   1   9   9       43.21       47.23      4.41 o 
   2   9   9        5.68        9.15      2.15 o 
   3   9   9        3.00        9.06      4.85 o 
   4   9   9        0.94        1.27      3.78 o 
  -1  10   9        0.08        0.61      2.99 o 
   0  10   9       60.91       73.33      5.73 o 
   1  10   9       15.99       22.10      3.47 o 
   2  10   9       16.01       11.00      2.52 o 
   3  10   9        1.50        1.72      4.03 o 
   4  10   9        5.65        4.69      4.09 o 
   1  11   9        0.73        4.60      5.08 o 
   2  11   9        0.14        3.68      2.72 o 
   3  11   9        0.13        0.83      4.65 o 
   4  11   9        4.71        8.36      5.08 o 
  -3 -10  10        4.23        4.87      3.38 o 
  -2 -10  10        1.90        6.22      3.73 o 
  -1 -10  10        5.84        2.71      3.38 o 
   0 -10  10       21.53       22.51      5.24 o 
   1 -10  10       26.71       28.30      6.29 o 
   2 -10  10        0.01        4.59      4.95 o 
  -4  -9  10       34.70       34.67      5.52 o 
  -3  -9  10        2.86        3.48      6.43 o 
  -2  -9  10        0.36       -0.89      3.20 o 
  -1  -9  10        6.17       13.80      3.35 o 
   0  -9  10        0.68        2.79      2.54 o 
   1  -9  10      116.77      122.06     12.34 o 
   2  -9  10       19.87       21.04      4.12 o 
   3  -9  10        4.97        6.84      2.44 o 
  -5  -8  10        2.27        9.67      3.83 o 
  -4  -8  10       63.15       61.02      6.24 o 
  -3  -8  10        0.71        5.27      3.59 o 
  -2  -8  10       12.25       14.73      3.13 o 
  -1  -8  10        5.79        6.27      2.82 o 
   0  -8  10       13.34       13.60      3.08 o 
   1  -8  10       33.86       42.23      5.41 o 
   2  -8  10        0.03        2.30      2.53 o 
   3  -8  10        0.01        1.74      1.39 o 
   4  -8  10        0.58        2.17      1.52 o 
  -5  -7  10        0.35        8.06      4.13 o 
  -4  -7  10        0.02        1.60      3.35 o 
  -3  -7  10      100.48       95.69      6.31 o 
  -2  -7  10        7.09        9.12      2.76 o 
  -1  -7  10        3.44        3.94      2.40 o 
   0  -7  10      176.72      188.45      7.01 o 
   1  -7  10      120.05      148.11      4.76 o 
   2  -7  10        0.48       -0.17      1.36 o 
   3  -7  10       24.19       22.29      2.13 o 
   4  -7  10        2.67        6.45      1.40 o 
   5  -7  10       45.16       51.15      4.46 o 
  -6  -6  10        6.77        4.15      3.83 o 
  -5  -6  10        1.46        5.90      4.16 o 
  -4  -6  10        9.68       14.59      3.24 o 
  -3  -6  10       13.13       12.23      3.26 o 
  -2  -6  10       90.68       85.37      5.30 o 
  -1  -6  10      120.34      119.59      9.71 o 
   0  -6  10       20.68       22.59      2.26 o 
   1  -6  10      194.29      208.79      5.17 o 
   2  -6  10       28.91       29.67      2.37 o 
   3  -6  10       43.11       50.51      2.85 o 
   4  -6  10       24.42       25.82      3.02 o 
   5  -6  10        7.29        8.06      2.41 o 
   6  -6  10        0.13        1.68      2.22 o 
  -6  -5  10        3.28       -1.17      3.41 o 
  -5  -5  10      131.02      121.06     11.57 o 
  -4  -5  10        4.66        0.38      3.52 o 
  -3  -5  10       76.57       80.25      6.07 o 
  -2  -5  10      194.14      185.84      6.34 o 
  -1  -5  10        3.63        2.40      1.68 o 
   0  -5  10      218.39      219.93      5.08 o 
   1  -5  10       40.04       46.28      2.53 o 
   2  -5  10      294.98      309.51      5.71 o 
   3  -5  10        0.81        3.00      1.18 o 
   4  -5  10       31.40       29.45      3.04 o 
   5  -5  10        2.72        2.82      1.96 o 
   6  -5  10       19.00       12.77      2.76 o 
  -6  -4  10       26.78       20.52      4.79 o 
  -5  -4  10        7.52        2.00      3.25 o 
  -4  -4  10        3.47       11.52      5.22 o 
  -3  -4  10      317.92      305.72      7.79 o 
  -2  -4  10       17.75       15.72      1.87 o 
  -1  -4  10        1.54        0.60      0.98 o 
   0  -4  10       10.39       10.18      1.40 o 
   1  -4  10       15.45       17.10      1.87 o 
   2  -4  10      269.16      258.37      7.28 o 
   3  -4  10        4.03        0.04      1.09 o 
   4  -4  10       17.31       15.81      2.39 o 
   5  -4  10        1.31        1.24      1.65 o 
   6  -4  10        0.01        1.35      2.03 o 
   7  -4  10        0.13        3.80      2.42 o 
  -6  -3  10        0.58        6.52      3.66 o 
  -5  -3  10      105.71      114.97      8.55 o 
  -4  -3  10      119.28      109.13      5.42 o 
  -3  -3  10      763.74      744.10     18.49 o 
  -2  -3  10        2.77       -0.10      0.93 o 
  -1  -3  10       21.04       19.35      1.73 o 
   0  -3  10       70.23       66.24      2.86 o 
   1  -3  10      111.28      108.90      3.38 o 
   2  -3  10      368.28      366.50      8.25 o 
   3  -3  10        3.74        4.11      1.20 o 
   4  -3  10       10.20       10.26      1.93 o 
   5  -3  10        0.75        1.42      1.62 o 
   6  -3  10       19.31       12.90      2.54 o 
   7  -3  10        0.94        3.09      2.12 o 
  -6  -2  10       61.58       71.85      7.89 o 
  -5  -2  10       71.76       84.57      6.22 o 
  -4  -2  10       97.93      100.16      5.24 o 
  -3  -2  10      434.71      420.04      7.53 o 
  -2  -2  10       56.28       56.13      2.47 o 
  -1  -2  10      300.18      334.76      5.92 o 
   0  -2  10        8.21        8.36      1.33 o 
   1  -2  10      103.69       99.89      3.35 o 
   2  -2  10        5.88        6.42      1.29 o 
   3  -2  10        0.95        4.38      1.54 o 
   4  -2  10        8.92        4.96      1.66 o 
   5  -2  10       45.13       35.32      3.29 o 
   6  -2  10      122.63      129.34      6.23 o 
   7  -2  10        0.02        1.43      2.04 o 
  -6  -1  10      118.21      110.58      6.67 o 
  -5  -1  10       84.82       84.78      6.38 o 
  -4  -1  10       33.77       30.89      5.41 o 
  -3  -1  10      171.88      148.74      4.56 o 
  -2  -1  10       61.44       60.31      2.51 o 
  -1  -1  10       18.40       21.39      1.72 o 
   0  -1  10       47.18       53.52      2.82 o 
   1  -1  10       63.96       71.65      2.62 o 
   2  -1  10        1.50        0.96      0.89 o 
   3  -1  10        0.78        0.90      1.34 o 
   4  -1  10        0.60        0.87      1.24 o 
   5  -1  10       26.54       36.67      3.25 o 
   6  -1  10        3.19        5.82      2.06 o 
   7  -1  10        8.57       14.09      3.41 o 
   8  -1  10        1.87        4.10      3.38 o 
  -6   0  10       99.23      102.29      7.36 o 
  -5   0  10       68.72       57.39      8.09 o 
  -4   0  10        6.43        3.33      2.06 o 
  -3   0  10       51.44       49.86      3.22 o 
  -2   0  10      363.66      359.50      6.60 o 
  -1   0  10       51.04       51.20      2.18 o 
   0   0  10        5.59        3.77      1.03 o 
   1   0  10      118.70      119.12      3.08 o 
   2   0  10      187.87      190.83      3.31 o 
   3   0  10      196.04      183.67      7.04 o 
   4   0  10       45.76       60.64      3.93 o 
   5   0  10      108.06      131.81      4.37 o 
   6   0  10       76.88       81.35      7.29 o 
   7   0  10       18.07       11.58      3.16 o 
   8   0  10       17.26       12.30      5.60 o 
  -6   1  10       23.17       20.27      4.05 o 
  -5   1  10        3.78        0.77      2.18 o 
  -4   1  10        1.15       -0.25      1.19 o 
  -3   1  10       27.84       28.24      2.52 o 
  -2   1  10      128.53      129.99      4.23 o 
  -1   1  10      100.31      108.33      2.79 o 
   0   1  10        1.07        1.13      0.75 o 
   1   1  10      159.81      165.34      3.02 o 
   2   1  10      106.34       98.98      2.39 o 
   3   1  10      551.88      562.61      8.81 o 
   4   1  10      122.64      106.66      9.32 o 
   5   1  10        1.79        2.08      1.56 o 
   6   1  10       44.05       51.34      3.68 o 
   7   1  10       23.69       23.88      3.71 o 
   8   1  10        0.37       -1.64      2.72 o 
  -6   2  10       19.55       12.54      5.98 o 
  -5   2  10        0.98        0.07      2.69 o 
  -4   2  10       16.93       18.49      2.42 o 
  -3   2  10       51.68       54.78      3.66 o 
  -2   2  10       30.24       31.02      3.00 o 
  -1   2  10      150.51      150.43      3.14 o 
   0   2  10        1.23        2.12      0.71 o 
   1   2  10       35.97       28.64      1.33 o 
   2   2  10      534.36      518.37      6.55 o 
   3   2  10      686.31      717.16     15.93 o 
   4   2  10        1.09        4.12      1.38 o 
   5   2  10       63.39       85.25      4.53 o 
   6   2  10       13.55       11.90      2.31 o 
   7   2  10      103.51       98.56      5.80 o 
   8   2  10       45.13       54.40      5.75 o 
  -6   3  10        0.59        4.79      4.03 o 
  -5   3  10        6.19       10.10      3.80 o 
  -4   3  10       29.84       39.71      3.11 o 
  -3   3  10       57.55       50.77      3.94 o 
  -2   3  10      979.31      940.35     17.82 o 
  -1   3  10       36.50       36.43      1.86 o 
   0   3  10        0.16        1.12      0.79 o 
   1   3  10      588.76      537.45      7.58 o 
   2   3  10      761.74      767.36      9.89 o 
   3   3  10       88.94       91.89      3.97 o 
   5   3  10       37.56       40.07      3.96 o 
   6   3  10       12.35        7.17      2.13 o 
   7   3  10       10.32        9.51      2.43 o 
   8   3  10        1.08       -1.97      2.67 o 
  -5   4  10        0.31        2.49      3.68 o 
  -4   4  10       33.19       36.86      3.42 o 
  -3   4  10      532.90      493.79     32.49 o 
  -2   4  10       98.81      104.12      4.88 o 
  -1   4  10       82.95       76.04      2.84 o 
   0   4  10      383.25      363.47      8.97 o 
   1   4  10        4.04        0.98      1.15 o 
   2   4  10      428.57      457.75      7.41 o 
   3   4  10       10.35       10.78      2.47 o 
   4   4  10       60.82       70.31      4.15 o 
   5   4  10       74.33       63.55      4.91 o 
   6   4  10        5.58        4.21      1.84 o 
   7   4  10        1.29        2.58      1.85 o 
   8   4  10       15.79       15.48      3.21 o 
  -5   5  10       57.09       66.78      8.16 o 
  -4   5  10       23.05       24.58      3.16 o 
  -3   5  10        0.99       -0.15      1.66 o 
  -2   5  10      285.19      269.15     11.49 o 
  -1   5  10      360.63      348.81      6.53 o 
   0   5  10      479.01      449.86      8.58 o 
   1   5  10      350.58      355.60      7.29 o 
   2   5  10        1.19        1.92      1.39 o 
   3   5  10       14.80        9.77      2.72 o 
   4   5  10        6.76        4.46      1.95 o 
   5   5  10      140.64      128.09      7.33 o 
   6   5  10       20.69       21.04      2.86 o 
   7   5  10        1.64        4.09      2.11 o 
   8   5  10       20.99       13.69      3.03 o 
  -4   6  10        1.57        2.70      1.92 o 
  -3   6  10        7.06        5.41      2.10 o 
  -2   6  10      101.90       97.78      5.25 o 
  -1   6  10      558.85      536.79     12.32 o 
   0   6  10        9.48       10.49      1.85 o 
   1   6  10        8.62        7.36      2.20 o 
   2   6  10        0.05        0.98      2.08 o 
   3   6  10       19.99       17.53      3.27 o 
   4   6  10        6.94        7.57      4.37 o 
   5   6  10       25.10       22.16      6.05 o 
   6   6  10       20.92       29.27      4.68 o 
   7   6  10        0.57        0.84      2.01 o 
   8   6  10        0.69       -1.86      2.37 o 
  -4   7  10        8.07        7.45      2.60 o 
  -3   7  10       42.44       42.06      4.25 o 
  -2   7  10       12.37       10.23      2.57 o 
  -1   7  10        0.03        0.01      1.87 o 
   0   7  10       12.33       15.52      3.90 o 
   1   7  10       63.63       63.78      5.12 o 
   2   7  10        3.76       -0.33      1.73 o 
   3   7  10       74.94       82.63     14.96 o 
   4   7  10        2.50        2.40      2.68 o 
   5   7  10       14.36       30.94      6.33 o 
   6   7  10       10.56        7.99      3.53 o 
   7   7  10        1.91        1.02      2.90 o 
  -3   8  10       18.08       20.19      5.12 o 
  -2   8  10        3.58        5.81      2.63 o 
  -1   8  10        4.20        4.91      3.14 o 
   0   8  10      130.54      118.44      5.62 o 
   1   8  10       16.05       13.91      2.76 o 
   2   8  10        1.54        4.02      2.07 o 
   3   8  10        6.47       12.92      3.09 o 
   4   8  10      176.33      200.93     24.25 o 
   5   8  10        2.87        7.04      4.14 o 
   7   8  10       45.49       37.66      8.00 o 
  -2   9  10       16.10       18.17      4.18 o 
  -1   9  10        0.23        1.31      3.01 o 
   0   9  10       13.56        7.80      2.87 o 
   1   9  10       15.24       11.72      2.90 o 
   2   9  10        8.46        6.81      2.26 o 
   3   9  10       32.98       41.21      9.72 o 
   4   9  10       15.08        4.81      3.95 o 
  -1  10  10        1.19        2.89      3.79 o 
   0  10  10       12.08       13.16      3.80 o 
   1  10  10        7.04        9.51      3.57 o 
   2  10  10        7.17       12.42      2.61 o 
   3  10  10       53.69       46.28      8.35 o 
   4  10  10        1.35        5.05      4.42 o 
   2  11  10        1.61        3.62      3.91 o 
   3  11  10       18.95       12.61      6.08 o 
  -2 -10  11        4.46        5.88      6.22 o 
  -1 -10  11        3.96        3.55      3.16 o 
   0 -10  11        0.26        4.34      3.21 o 
   1 -10  11        2.99        6.30      4.50 o 
  -4  -9  11        0.07        6.26      4.17 o 
  -3  -9  11        4.54        5.60      3.43 o 
  -2  -9  11       16.02       15.92      6.93 o 
  -1  -9  11        1.92        1.77      2.83 o 
   0  -9  11        0.52       -0.32      3.99 o 
   1  -9  11      150.71      181.36     25.10 o 
   2  -9  11        2.83        3.68      5.33 o 
   3  -9  11        0.31       -0.11      2.00 o 
  -5  -8  11        0.07        8.45      5.03 o 
  -4  -8  11       13.97       11.73      5.62 o 
  -3  -8  11        6.31        6.85      3.23 o 
  -2  -8  11       42.18       54.56      4.91 o 
  -1  -8  11       25.85       33.96      4.16 o 
   0  -8  11        3.25        3.12      2.55 o 
   1  -8  11       18.32       19.57      3.49 o 
   2  -8  11       74.42       85.69      6.20 o 
   3  -8  11        0.26        2.01      1.51 o 
   4  -8  11        5.61        6.03      1.63 o 
  -5  -7  11        2.26       11.53      5.12 o 
  -4  -7  11        6.83        8.47      4.80 o 
  -3  -7  11       88.09       87.27      7.19 o 
  -2  -7  11       32.15       32.34      3.82 o 
  -1  -7  11       39.36       47.22      8.10 o 
   0  -7  11        5.93        7.26      2.71 o 
   1  -7  11        0.61        3.75      1.85 o 
   2  -7  11       83.48       73.47      4.24 o 
   3  -7  11        7.76        5.61      1.67 o 
   4  -7  11        5.98       10.94      1.78 o 
   5  -7  11        0.86       -0.66      2.11 o 
  -6  -6  11        3.08        7.90      5.06 o 
  -5  -6  11        8.82       14.78      5.44 o 
  -4  -6  11       10.69       13.05      4.97 o 
  -3  -6  11        5.03        6.47      2.65 o 
  -2  -6  11       55.06       51.99      5.09 o 
  -1  -6  11       14.87       16.58      3.04 o 
   0  -6  11        0.16        2.02      2.23 o 
   1  -6  11       11.93       12.82      2.00 o 
   2  -6  11      137.23      134.52      4.77 o 
   3  -6  11        3.15        4.11      1.30 o 
   4  -6  11        0.76        3.21      1.96 o 
   5  -6  11       14.58       11.74      2.67 o 
  -6  -5  11        4.78       11.13      5.87 o 
  -5  -5  11       95.52       98.50     12.70 o 
  -4  -5  11        6.35        9.14      4.74 o 
  -3  -5  11     1019.67     1046.73     24.12 o 
  -2  -5  11        4.57       -0.22      3.16 o 
  -1  -5  11       32.02       31.71      2.74 o 
   0  -5  11      303.28      314.84      5.83 o 
   1  -5  11       64.21       61.71      2.97 o 
   2  -5  11       29.04       28.51      2.42 o 
   3  -5  11        1.54        1.97      1.33 o 
   4  -5  11        0.16       -0.65      1.51 o 
   5  -5  11        0.15        2.59      1.85 o 
   6  -5  11        4.74        5.25      2.35 o 
  -6  -4  11       58.84       70.67      8.02 o 
  -5  -4  11      160.41      167.86     13.59 o 
  -4  -4  11       77.28       72.09     10.16 o 
  -3  -4  11        2.81        5.74      2.89 o 
  -2  -4  11       35.78       33.04      3.49 o 
  -1  -4  11       43.92       51.37      2.81 o 
   0  -4  11       40.23       47.55      2.50 o 
   1  -4  11       11.31       12.00      1.80 o 
   2  -4  11        6.42        5.44      2.07 o 
   3  -4  11        7.95       11.33      1.91 o 
   4  -4  11       57.83       51.80      3.79 o 
   5  -4  11        1.87        1.84      1.91 o 
   6  -4  11       35.49       32.64      3.96 o 
  -6  -3  11      133.62      149.64     15.15 o 
  -5  -3  11      115.52      129.19     12.91 o 
  -4  -3  11        7.86        5.10      2.17 o 
  -3  -3  11       40.82       45.16      4.52 o 
  -2  -3  11       15.86       12.88      1.59 o 
  -1  -3  11        3.51        1.23      1.18 o 
   0  -3  11       43.99       54.06      2.81 o 
   1  -3  11        3.56        2.01      1.29 o 
   2  -3  11      334.89      345.36      6.45 o 
   3  -3  11        0.06        2.08      1.41 o 
   4  -3  11        1.43        2.21      1.52 o 
   5  -3  11        0.86        3.74      2.24 o 
   6  -3  11       21.03       23.65      3.42 o 
   7  -3  11        0.03        0.24      2.34 o 
  -6  -2  11      123.40      117.99      9.26 o 
  -5  -2  11       16.60       16.46      3.31 o 
  -4  -2  11        9.87        8.49      2.39 o 
  -3  -2  11       23.61       23.57      2.84 o 
  -2  -2  11       30.80       39.35      2.34 o 
  -1  -2  11      306.85      293.83      5.62 o 
   0  -2  11        0.01        0.53      1.08 o 
   1  -2  11        8.69       14.92      1.66 o 
   2  -2  11        3.68        3.40      1.26 o 
   3  -2  11      416.94      395.84     10.34 o 
   4  -2  11        0.06        1.64      2.49 o 
   5  -2  11       51.61       49.59      3.83 o 
   6  -2  11        0.46        1.76      1.84 o 
   7  -2  11        6.35        3.07      2.55 o 
  -6  -1  11        3.17        6.68      2.67 o 
  -5  -1  11        6.04        5.18      2.40 o 
  -4  -1  11       57.18       56.98      4.84 o 
  -3  -1  11        8.17        7.06      1.56 o 
  -2  -1  11      191.99      177.24      4.49 o 
  -1  -1  11      414.35      431.90      7.18 o 
   0  -1  11        6.25        6.28      1.28 o 
   1  -1  11        4.19        5.87      1.32 o 
   2  -1  11       12.24       15.05      1.64 o 
   3  -1  11       55.60       61.36      3.76 o 
   4  -1  11       24.64       21.72      3.50 o 
   5  -1  11       24.93       26.01      2.86 o 
   6  -1  11       63.89       48.52      7.69 o 
   7  -1  11       12.36        8.99      3.07 o 
  -6   0  11       10.72        7.48      2.99 o 
  -5   0  11        1.68        2.31      2.22 o 
  -4   0  11       50.58       55.91      3.06 o 
  -3   0  11        2.85       -0.50      1.18 o 
  -2   0  11      266.00      246.16      5.40 o 
  -1   0  11      196.02      194.66      4.72 o 
   0   0  11      116.00      117.30      3.28 o 
   1   0  11       69.83       64.08      2.46 o 
   2   0  11       74.76       76.37      2.69 o 
   3   0  11      724.92      735.70     12.37 o 
   4   0  11       15.10       12.05      4.02 o 
   5   0  11       14.46       19.06      3.02 o 
   6   0  11       50.89       47.73      4.80 o 
   7   0  11       14.22       11.24      3.25 o 
   8   0  11        3.38        4.95      3.63 o 
  -6   1  11        0.31       -0.89      2.52 o 
  -5   1  11       24.41       22.43      3.72 o 
  -4   1  11       55.44       57.44      4.56 o 
  -3   1  11       11.84       10.68      1.90 o 
  -2   1  11      963.70      937.35     13.53 o 
  -1   1  11        0.39        1.01      0.86 o 
   0   1  11      138.07      142.63      3.59 o 
   1   1  11       64.13       68.54      2.11 o 
   2   1  11       56.00       58.49      2.46 o 
   3   1  11      306.98      311.88     10.44 o 
   4   1  11      115.13      100.23      4.37 o 
   5   1  11       14.73       11.43      2.19 o 
   6   1  11       20.12       22.44      3.57 o 
   7   1  11       11.71       14.29      3.39 o 
   8   1  11        1.53        3.05      3.28 o 
  -6   2  11        2.71        8.93      3.84 o 
  -5   2  11       74.32       89.10      8.37 o 
  -4   2  11      164.02      169.49      8.23 o 
  -3   2  11      274.43      251.16      7.46 o 
  -2   2  11       17.01       13.86      2.27 o 
  -1   2  11      258.89      244.36      4.60 o 
   0   2  11      153.27      157.93      3.25 o 
   1   2  11        1.60        0.51      0.89 o 
   2   2  11        5.18        4.00      1.13 o 
   3   2  11        3.24        3.45      1.51 o 
   4   2  11        1.90       -0.55      2.25 o 
   5   2  11      160.39      159.08      6.49 o 
   6   2  11        0.02        1.47      1.72 o 
   7   2  11        2.02       -0.97      1.77 o 
   8   2  11       48.66       55.91      8.56 o 
  -5   3  11      112.64      102.94     15.35 o 
  -4   3  11       72.05       72.59      4.28 o 
  -3   3  11        9.69        9.29      2.79 o 
  -2   3  11      588.32      583.91     12.77 o 
  -1   3  11      523.48      523.81      8.94 o 
   0   3  11      332.39      337.38      4.72 o 
   1   3  11        3.09        4.32      1.17 o 
   2   3  11       37.22       43.56      2.27 o 
   3   3  11       62.68       60.85      3.81 o 
   4   3  11       14.23       17.07      2.37 o 
   5   3  11      192.19      181.16     11.62 o 
   6   3  11        9.75        7.60      2.09 o 
   7   3  11       53.56       53.66      4.44 o 
   8   3  11       22.58       14.39      3.15 o 
  -5   4  11      109.71      118.11     15.01 o 
  -4   4  11       27.05       24.61      3.02 o 
  -3   4  11       59.86       53.73      5.93 o 
  -2   4  11      106.08      104.08      4.91 o 
  -1   4  11      342.92      351.42      6.37 o 
   0   4  11        0.17       -0.01      0.89 o 
   1   4  11       44.43       37.38      2.26 o 
   2   4  11       56.54       53.97      2.54 o 
   3   4  11       49.81       52.31      3.61 o 
   4   4  11      144.20      130.18      6.44 o 
   5   4  11        1.35        0.88      1.50 o 
   6   4  11       19.96       18.16      2.60 o 
   7   4  11       31.29       36.00      5.14 o 
   8   4  11        1.54       -1.60      2.09 o 
  -4   5  11        1.39        1.09      1.97 o 
  -3   5  11       36.32       42.00      4.33 o 
  -2   5  11       74.36       83.61      5.03 o 
  -1   5  11        1.06        3.29      1.82 o 
   0   5  11       47.49       45.44      3.09 o 
   1   5  11        3.45        3.32      1.31 o 
   2   5  11        0.37        0.05      1.40 o 
   3   5  11      162.38      146.93      5.90 o 
   4   5  11       74.67       84.47      4.78 o 
   5   5  11        0.11        4.30      4.98 o 
   6   5  11        6.18        4.46      3.37 o 
   7   5  11        4.00        6.81      2.64 o 
   8   5  11       32.89       26.13      3.73 o 
  -4   6  11       10.26        7.26      2.29 o 
  -3   6  11        2.71        2.78      1.85 o 
  -2   6  11       56.44       60.78      4.81 o 
  -1   6  11       64.19       64.73      4.81 o 
   0   6  11       14.06       10.43      2.36 o 
   1   6  11        0.39       -1.69      1.89 o 
   2   6  11       64.45       57.73      3.80 o 
   3   6  11       16.13       15.51      3.43 o 
   4   6  11      329.91      358.74      9.93 o 
   5   6  11       18.56       15.42      5.62 o 
   6   6  11        3.10        0.79      2.55 o 
   7   6  11       10.08       10.67      3.24 o 
  -3   7  11        6.09        8.68      2.40 o 
  -2   7  11       31.29       36.60      6.82 o 
  -1   7  11        4.24        6.79      3.15 o 
   0   7  11        4.47        6.35      2.40 o 
   1   7  11       76.91       70.62      3.90 o 
   2   7  11       18.42       20.03      2.96 o 
   3   7  11       61.68       72.71      9.33 o 
   4   7  11      115.70      123.01      7.61 o 
   5   7  11       13.84       22.17      6.08 o 
   6   7  11        1.72       -4.87      4.67 o 
   7   7  11        1.09        5.23      4.39 o 
  -2   8  11        3.54        3.95      2.69 o 
  -1   8  11       30.57       24.06      4.41 o 
   0   8  11       63.43       70.64      5.22 o 
   1   8  11       45.25       57.44      4.64 o 
   2   8  11        2.99        3.38      3.03 o 
   3   8  11       42.24       53.59      5.30 o 
   4   8  11       11.77       16.52      7.48 o 
   5   8  11       49.15       61.18      7.95 o 
  -1   9  11        0.13        2.74      6.19 o 
   0   9  11       68.42       83.11      7.54 o 
   1   9  11       19.93       21.96      4.53 o 
   2   9  11        0.02        1.23      1.98 o 
   3   9  11        1.92        7.88      2.87 o 
   4   9  11        2.82        2.44      4.48 o 
   0  10  11       60.82       76.21     10.14 o 
   1  10  11        5.31        8.38      3.51 o 
   2  10  11       13.23       13.41      2.69 o 
   3  10  11        1.53        9.44      5.50 o 
   4  10  11       28.14       35.62      8.28 o 
  -1 -10  12        3.11       -0.47      2.71 o 
   0 -10  12        2.30        4.95      3.10 o 
  -3  -9  12       15.76        7.84      3.70 o 
  -2  -9  12       14.87       14.94      6.04 o 
  -1  -9  12       13.70       11.17      3.45 o 
   0  -9  12        0.00        1.08      2.88 o 
   1  -9  12        0.00       -2.38      3.47 o 
   2  -9  12        3.07        3.83      9.73 o 
  -4  -8  12        2.61       11.87      5.36 o 
  -3  -8  12        3.12        3.61      2.96 o 
  -2  -8  12       13.51       20.78      3.69 o 
  -1  -8  12        5.63        9.02      3.56 o 
   0  -8  12        0.11       -0.68      2.50 o 
   1  -8  12        4.16        2.19      2.62 o 
   2  -8  12        6.32        8.83      3.17 o 
   3  -8  12        1.21        3.43      2.59 o 
  -5  -7  12        6.97       11.78      5.31 o 
  -4  -7  12        1.32       -1.14      2.96 o 
  -3  -7  12      200.25      192.91     11.45 o 
  -2  -7  12        3.39        1.74      2.50 o 
  -1  -7  12       39.10       40.28      4.37 o 
   0  -7  12       41.34       37.55      4.17 o 
   1  -7  12       14.06       14.03      3.52 o 
   2  -7  12        6.75       11.12      2.37 o 
   3  -7  12       14.09       17.36      2.56 o 
   4  -7  12        7.61        3.94      1.50 o 
  -5  -6  12       27.42       26.85      7.28 o 
  -4  -6  12        0.30        8.92      4.44 o 
  -3  -6  12       80.08       84.70      6.81 o 
  -2  -6  12        0.18        4.46      2.34 o 
  -1  -6  12        7.02        4.45      2.46 o 
   0  -6  12        3.90        0.34      2.21 o 
   1  -6  12        5.51        5.96      1.77 o 
   2  -6  12      143.28      148.24      7.35 o 
   3  -6  12        9.06        2.83      1.83 o 
   4  -6  12       21.99       16.24      2.66 o 
   5  -6  12        2.60        0.39      1.89 o 
  -5  -5  12        0.66        3.23      3.98 o 
  -4  -5  12        0.89       -3.64      3.25 o 
  -3  -5  12       10.39        9.64      3.05 o 
  -2  -5  12       52.64       52.38      4.35 o 
  -1  -5  12        0.35       -0.18      1.63 o 
   0  -5  12      113.42      119.70      3.69 o 
   1  -5  12       47.55       50.89      2.83 o 
   2  -5  12      257.08      272.52      6.12 o 
   3  -5  12       14.57       12.12      2.55 o 
   4  -5  12        9.51        4.77      2.03 o 
   5  -5  12        0.24        2.98      1.99 o 
   6  -5  12        7.21        4.39      2.43 o 
  -6  -4  12        0.03       -1.19      4.19 o 
  -5  -4  12       22.58       24.54      6.90 o 
  -4  -4  12        0.81        1.08      4.12 o 
  -3  -4  12       25.54       27.20      6.22 o 
  -2  -4  12       26.18       29.33      2.58 o 
  -1  -4  12       59.53       59.62      3.14 o 
   0  -4  12       85.61       85.87      3.39 o 
   1  -4  12       49.82       57.81      3.25 o 
   2  -4  12      176.25      178.07      5.49 o 
   3  -4  12      196.70      182.18      5.14 o 
   4  -4  12        6.11        3.26      1.81 o 
   5  -4  12        2.52        0.19      1.91 o 
   6  -4  12        1.64        4.41      2.36 o 
  -6  -3  12       10.27        7.97      4.14 o 
  -5  -3  12        7.49        4.79      3.70 o 
  -4  -3  12        0.76        4.06      3.97 o 
  -3  -3  12      111.69      103.98      5.96 o 
  -2  -3  12       66.81       68.66      4.50 o 
  -1  -3  12      166.70      180.99      5.32 o 
   0  -3  12       34.43       38.02      2.55 o 
   1  -3  12       13.86       18.82      2.04 o 
   2  -3  12        0.08        0.59      1.30 o 
   3  -3  12        0.39       -1.00      1.13 o 
   4  -3  12        1.06        2.73      1.96 o 
   5  -3  12        1.81        1.97      1.81 o 
   6  -3  12        3.16        1.76      2.26 o 
   7  -3  12        1.42        1.20      3.10 o 
  -6  -2  12       53.46       61.84     13.06 o 
  -5  -2  12        0.65        3.43      2.45 o 
  -4  -2  12       13.18       15.33      3.00 o 
  -3  -2  12       23.38       22.94      2.43 o 
  -2  -2  12      473.10      489.94      8.17 o 
  -1  -2  12       19.15       20.96      2.84 o 
   0  -2  12       21.91       24.54      2.10 o 
   1  -2  12        1.74        3.91      1.41 o 
   2  -2  12        0.11        3.59      1.34 o 
   3  -2  12      873.95      798.21     12.80 o 
   4  -2  12       25.39       32.72      3.36 o 
   5  -2  12        4.80        4.78      2.82 o 
   6  -2  12        2.81        3.69      2.26 o 
   7  -2  12        2.04       -0.91      2.72 o 
  -6  -1  12       13.68       15.68      5.91 o 
  -5  -1  12        5.32        5.85      2.71 o 
  -4  -1  12      252.88      247.10      8.67 o 
  -3  -1  12        1.87        3.57      1.47 o 
  -2  -1  12      146.62      155.19      4.37 o 
  -1  -1  12      108.92      103.61      3.27 o 
   0  -1  12        1.92        2.41      1.22 o 
   1  -1  12        3.18        3.02      1.25 o 
   2  -1  12       20.44       17.81      2.09 o 
   3  -1  12        5.62        5.40      2.09 o 
   4  -1  12        8.52        4.00      2.37 o 
   5  -1  12        5.80       10.47      3.45 o 
   6  -1  12        3.00       -1.42      2.75 o 
   7  -1  12        4.53        3.25      2.86 o 
  -6   0  12        0.27        3.06      2.79 o 
  -5   0  12      140.52      139.81      8.05 o 
  -4   0  12        5.44       10.54      2.31 o 
  -3   0  12       20.98       23.70      2.44 o 
  -2   0  12      277.63      272.00      8.09 o 
  -1   0  12        0.02        1.66      1.05 o 
   0   0  12        5.53        4.29      1.26 o 
   1   0  12       52.76       55.09      2.56 o 
   2   0  12        6.24        5.02      1.58 o 
   3   0  12      494.16      490.13     14.48 o 
   4   0  12       75.66       83.33      6.89 o 
   5   0  12        1.98        4.32      2.80 o 
   6   0  12        8.53        1.38      3.03 o 
   7   0  12       47.59       53.65      6.78 o 
  -5   1  12       60.52       67.77      6.05 o 
  -4   1  12      250.62      241.96      8.98 o 
  -3   1  12        3.63        2.68      1.43 o 
  -2   1  12      138.27      131.99      4.09 o 
  -1   1  12        0.01        1.04      0.97 o 
   0   1  12        8.47        7.96      1.42 o 
   1   1  12       37.94       35.57      2.38 o 
   2   1  12       51.40       54.33      2.58 o 
   3   1  12       33.64       36.47      3.13 o 
   4   1  12       65.45       66.97      7.44 o 
   5   1  12        3.81        6.38      2.39 o 
   6   1  12       18.37       21.75      3.57 o 
   7   1  12       20.42       23.83      3.97 o 
  -5   2  12       50.29       45.08      5.20 o 
  -4   2  12        7.29        6.99      1.87 o 
  -3   2  12      126.83      117.78      8.49 o 
  -2   2  12       59.88       59.44      3.69 o 
  -1   2  12        0.00       -0.23      1.33 o 
   0   2  12        2.50        0.55      0.81 o 
   1   2  12       89.56       84.48      2.84 o 
   2   2  12       38.45       47.76      2.40 o 
   3   2  12       27.66       37.42      3.07 o 
   4   2  12       94.85       85.36      4.90 o 
   5   2  12       59.74       63.44      8.64 o 
   6   2  12       66.69       68.80      4.78 o 
   7   2  12       18.14       16.38      4.03 o 
   8   2  12       16.73       10.60      3.59 o 
  -5   3  12       43.06       49.70      6.89 o 
  -4   3  12        3.95        4.07      1.93 o 
  -3   3  12        9.36        5.63      2.99 o 
  -2   3  12      312.52      286.63      9.01 o 
  -1   3  12      253.16      227.28      4.21 o 
   0   3  12      219.72      208.50      4.36 o 
   1   3  12        5.99        3.94      1.19 o 
   2   3  12       17.24       25.22      1.92 o 
   3   3  12        1.05        0.49      1.40 o 
   4   3  12      603.66      614.06     19.95 o 
   5   3  12        0.56        3.58      3.20 o 
   6   3  12        6.63        8.51      2.26 o 
   7   3  12        0.12        0.83      2.06 o 
   8   3  12        1.62       -2.22      2.57 o 
  -4   4  12       15.78       16.61      3.85 o 
  -3   4  12        1.66        1.75      1.66 o 
  -2   4  12      506.96      500.03     11.94 o 
  -1   4  12      269.34      258.57      7.58 o 
   0   4  12       73.75       72.40      2.86 o 
   1   4  12        1.11       -0.49      1.03 o 
   2   4  12      160.31      159.34      5.62 o 
   3   4  12       20.29       16.27      2.39 o 
   4   4  12      238.91      241.13      6.97 o 
   5   4  12       10.64       16.35      6.16 o 
   6   4  12        2.95        2.75      4.03 o 
   7   4  12        4.39        1.34      2.00 o 
  -4   5  12       10.15       11.33      2.85 o 
  -3   5  12       78.67       87.56      5.30 o 
  -2   5  12        2.14        0.84      1.85 o 
  -1   5  12      392.99      365.62     12.23 o 
   0   5  12       48.80       47.26      2.64 o 
   1   5  12       84.52       91.05      3.24 o 
   2   5  12        0.32       -1.47      1.26 o 
   3   5  12        4.09        2.96      1.76 o 
   4   5  12       35.39       35.40      3.73 o 
   5   5  12       87.98       69.34      9.24 o 
   6   5  12        0.26        1.00      3.06 o 
   7   5  12        0.38       -0.72      2.39 o 
  -3   6  12       27.13       22.79      3.40 o 
  -2   6  12       13.63       15.29      3.40 o 
  -1   6  12      113.02      110.95      6.72 o 
   0   6  12       41.35       44.40      3.32 o 
   1   6  12       64.29       55.05      3.19 o 
   2   6  12        7.22        8.08      1.84 o 
   3   6  12      102.79      102.55      5.48 o 
   4   6  12       38.93       45.46      4.39 o 
   5   6  12        0.03        3.46      2.17 o 
   6   6  12        0.11       -8.24      4.87 o 
   7   6  12        0.04        0.53      3.03 o 
  -3   7  12       88.19      105.28     14.05 o 
  -2   7  12        1.30        1.12      2.41 o 
  -1   7  12        0.18        4.18      2.95 o 
   0   7  12      141.11      153.55      6.28 o 
   1   7  12        3.40        4.36      2.40 o 
   2   7  12        2.00        1.39      2.14 o 
   3   7  12       95.56       96.66     13.50 o 
   4   7  12      278.38      282.60     10.89 o 
   5   7  12        0.44        1.45      2.73 o 
   6   7  12        3.16       -0.12      4.68 o 
   7   7  12        0.55        2.59      3.99 o 
  -2   8  12       22.17       22.73      4.34 o 
  -1   8  12        8.70        6.06      3.15 o 
   0   8  12       15.12       17.88      6.33 o 
   1   8  12        6.48        3.29      1.51 o 
   2   8  12        0.17        3.55      2.66 o 
   3   8  12        7.85        9.39      2.95 o 
   4   8  12      150.50      165.09     24.90 o 
   5   8  12       36.70       57.42      8.00 o 
  -1   9  12        0.64       -0.10      2.79 o 
   0   9  12        0.63        5.87      3.37 o 
   1   9  12       24.73       24.25      3.35 o 
   2   9  12        4.12        6.69      2.29 o 
   3   9  12        0.08        9.58      5.98 o 
   4   9  12       67.72       88.40      8.30 o 
   1  10  12        5.53        7.61      2.68 o 
   2  10  12        2.51        7.88      2.44 o 
   3  10  12        7.29       10.88      6.50 o 
   4  10  12        9.47       12.41      5.87 o 
  -2  -9  13        1.48        0.20      2.96 o 
  -1  -9  13        3.28       -1.32      3.94 o 
   0  -9  13        0.02        0.51      2.81 o 
   1  -9  13       10.31        4.67      4.55 o 
  -3  -8  13        6.26        5.02      3.13 o 
  -2  -8  13       18.11       22.60      3.87 o 
  -1  -8  13        0.03       -2.50      2.53 o 
   0  -8  13        0.04       -4.16      2.51 o 
   1  -8  13        0.70       -1.79      3.17 o 
   2  -8  13       55.76       51.85      7.50 o 
   3  -8  13        0.00        5.29      3.08 o 
  -4  -7  13       12.93       11.23      5.01 o 
  -3  -7  13      104.57      101.47     14.00 o 
  -2  -7  13       38.66       39.72      4.41 o 
  -1  -7  13       18.17       27.97      3.86 o 
   0  -7  13       46.53       45.46      4.97 o 
   1  -7  13        6.68        3.15      2.57 o 
   2  -7  13       41.10       42.80      6.79 o 
   3  -7  13       22.31       18.50      2.53 o 
   4  -7  13        0.71        1.08      2.77 o 
  -5  -6  13        4.17       15.26      5.50 o 
  -4  -6  13       49.01       48.80      8.48 o 
  -3  -6  13       42.59       42.32      5.11 o 
  -2  -6  13       39.92       45.34      5.92 o 
  -1  -6  13      116.01      114.76      5.65 o 
   0  -6  13       27.76       22.49      3.46 o 
   1  -6  13       10.78        9.61      1.99 o 
   2  -6  13       10.08        7.36      1.73 o 
   3  -6  13        2.84        1.88      1.52 o 
   4  -6  13       27.89       22.14      4.63 o 
   5  -6  13        0.64        1.62      2.22 o 
  -5  -5  13       15.00        5.17      5.03 o 
  -4  -5  13        7.48        8.12      4.82 o 
  -3  -5  13      215.85      204.62     13.57 o 
  -2  -5  13      132.83      135.19      5.92 o 
  -1  -5  13      153.00      161.42      6.35 o 
   0  -5  13       12.65       13.07      2.11 o 
   1  -5  13       12.95       12.63      1.85 o 
   2  -5  13        6.81        6.22      1.80 o 
   3  -5  13       12.39       10.88      2.55 o 
   4  -5  13       19.38       18.41      4.11 o 
   5  -5  13        0.08       -1.10      1.83 o 
  -5  -4  13       13.73        8.72      5.62 o 
  -4  -4  13        3.14       -0.41      3.57 o 
  -3  -4  13       70.57       86.98     10.44 o 
  -2  -4  13       60.89       65.19      6.12 o 
  -1  -4  13       36.88       38.92      2.70 o 
   0  -4  13        4.11        3.99      1.62 o 
   1  -4  13       29.87       27.01      2.62 o 
   2  -4  13       14.99       17.09      2.51 o 
   3  -4  13        0.79        0.42      1.85 o 
   4  -4  13        3.05       -2.33      2.60 o 
   5  -4  13        2.39        4.66      2.33 o 
   6  -4  13        0.56        4.15      2.58 o 
  -5  -3  13        0.70       -0.10      3.66 o 
  -4  -3  13      133.52      125.73     11.17 o 
  -3  -3  13        1.48        4.18      2.16 o 
  -2  -3  13      118.94      134.69      5.10 o 
  -1  -3  13       20.42       19.61      2.03 o 
   0  -3  13        5.14        5.21      1.51 o 
   1  -3  13      121.78      129.92      4.14 o 
   2  -3  13       20.41       26.72      2.41 o 
   3  -3  13        8.77        3.10      1.67 o 
   4  -3  13        3.03        3.38      2.71 o 
   5  -3  13        2.16        1.75      2.55 o 
   6  -3  13        8.10        5.73      2.81 o 
  -5  -2  13       30.56       32.38      5.94 o 
  -4  -2  13        6.74        4.79      2.41 o 
  -3  -2  13       11.34       10.48      2.16 o 
  -2  -2  13       62.03       64.78      3.60 o 
  -1  -2  13        0.13        3.03      1.27 o 
   0  -2  13       97.96       95.10      3.49 o 
   1  -2  13       27.90       35.32      2.52 o 
   2  -2  13      101.06       90.83      3.43 o 
   3  -2  13     1102.99     1055.03     18.74 o 
   4  -2  13        6.26        2.79      2.27 o 
   5  -2  13        0.04       -0.87      6.04 o 
   6  -2  13        8.72        7.17      5.18 o 
   7  -2  13       10.60       11.35      3.63 o 
  -5  -1  13       10.37       12.04      3.36 o 
  -4  -1  13      115.09       95.61      9.69 o 
  -3  -1  13       17.59       15.30      2.23 o 
  -2  -1  13       23.23       23.33      2.48 o 
  -1  -1  13        4.35        3.54      1.28 o 
   0  -1  13       73.67       75.44      4.08 o 
   1  -1  13       95.62       94.91      3.36 o 
   2  -1  13      175.05      188.46      5.30 o 
   3  -1  13       31.79       20.16      3.05 o 
   4  -1  13        9.58        5.16      2.64 o 
   5  -1  13        5.76        7.18      5.13 o 
   6  -1  13        1.49        1.27      3.26 o 
   7  -1  13        0.57        0.06      3.34 o 
  -5   0  13        4.09       10.61      3.12 o 
  -4   0  13        0.38        0.85      1.49 o 
  -3   0  13        5.02        6.87      1.64 o 
  -2   0  13        8.05        4.18      1.53 o 
  -1   0  13       26.64       23.98      2.06 o 
   0   0  13      109.23      101.28      7.00 o 
   1   0  13       64.62       77.05      3.50 o 
   2   0  13        3.47        3.46      1.63 o 
   3   0  13      383.94      376.40     12.59 o 
   4   0  13      283.86      152.62     11.24 o 
   5   0  13       19.92       10.62      5.24 o 
   6   0  13        5.46        3.33      3.23 o 
   7   0  13        0.74       -0.19      7.11 o 
  -5   1  13        3.03        3.11      2.86 o 
  -4   1  13        5.94        6.04      1.86 o 
  -3   1  13        0.05        1.29      1.42 o 
  -2   1  13       66.07       68.80      3.58 o 
  -1   1  13      114.01      115.43      3.81 o 
   0   1  13      118.65      114.42      4.12 o 
   1   1  13       28.38       28.81      2.51 o 
   2   1  13       63.82       79.71      3.43 o 
   3   1  13       12.99        7.99      2.47 o 
   4   1  13      435.75      426.87     11.45 o 
   5   1  13        4.15        0.62      4.34 o 
   6   1  13        9.43        9.91      2.80 o 
   7   1  13        1.54        1.76      2.18 o 
  -5   2  13       36.78       41.67      5.07 o 
  -4   2  13       13.98       12.57      2.28 o 
  -3   2  13      103.58      109.96      4.50 o 
  -2   2  13       25.68       30.43      2.59 o 
  -1   2  13      620.37      613.23      9.97 o 
   0   2  13       90.28       94.41      4.76 o 
   1   2  13       11.42       15.25      1.65 o 
   2   2  13      460.59      437.42      7.03 o 
   3   2  13       43.44       45.47      3.49 o 
   4   2  13       61.88       58.86      4.16 o 
   5   2  13        0.05        4.14      4.76 o 
   6   2  13        0.38        3.09      2.29 o 
   7   2  13        4.77       -0.03      2.33 o 
  -4   3  13       44.19       51.72      4.20 o 
  -3   3  13       71.10       70.15      6.77 o 
  -2   3  13       31.12       32.78      4.12 o 
  -1   3  13      131.32      128.07      4.57 o 
   0   3  13       16.23       17.43      1.75 o 
   1   3  13       64.66       60.64      2.89 o 
   2   3  13        0.97       -0.94      1.25 o 
   3   3  13       21.37       20.54      3.76 o 
   4   3  13       11.71       10.36      2.33 o 
   5   3  13       63.82       56.66      8.90 o 
   6   3  13        6.71        4.18      3.07 o 
   7   3  13        0.23       -0.28      1.98 o 
  -4   4  13       88.36       89.73      5.11 o 
  -3   4  13      204.31      192.38     21.36 o 
  -2   4  13        0.15        0.75      1.87 o 
  -1   4  13      130.40      139.64      5.88 o 
   0   4  13       41.77       46.06      2.63 o 
   1   4  13       12.77       12.76      1.65 o 
   2   4  13        3.06        4.84      2.41 o 
   3   4  13       45.48       34.06      3.14 o 
   4   4  13       32.06       33.43      3.33 o 
   5   4  13        0.01       -0.95      4.75 o 
   6   4  13        0.10       -2.81      3.59 o 
   7   4  13        2.15        1.19      3.37 o 
  -4   5  13       71.52       81.22      5.11 o 
  -3   5  13       63.43       58.11      4.78 o 
  -2   5  13        7.87        9.34      2.86 o 
  -1   5  13       19.39       23.84      3.96 o 
   0   5  13        5.36        3.21      1.52 o 
   1   5  13        3.65        7.19      1.48 o 
   2   5  13       11.84        9.29      1.74 o 
   3   5  13        0.62        1.64      1.49 o 
   4   5  13        4.60        2.33      1.88 o 
   5   5  13       35.70       24.94      3.67 o 
   6   5  13        4.92       -0.78      5.69 o 
   7   5  13       14.76       16.45      4.37 o 
  -3   6  13       11.38        8.38      5.22 o 
  -2   6  13       30.51       36.05      4.87 o 
  -1   6  13        0.26        2.77      2.59 o 
   0   6  13        3.80        7.41      2.01 o 
   1   6  13        4.62        4.92      1.41 o 
   2   6  13        2.37        2.69      1.66 o 
   3   6  13        6.75        7.98      2.17 o 
   4   6  13       46.31       52.57      4.15 o 
   5   6  13       37.92       40.63      7.56 o 
   6   6  13       12.63        3.82      5.93 o 
   7   6  13        0.02       -5.96      4.92 o 
  -2   7  13        1.74        8.95      3.27 o 
  -1   7  13        2.19        3.01      2.72 o 
   0   7  13       66.54       65.86      5.00 o 
   1   7  13       20.95       23.92      2.80 o 
   2   7  13        0.00        1.15      1.48 o 
   3   7  13       25.50       30.16      3.77 o 
   4   7  13        0.21        3.37      2.54 o 
   5   7  13      141.30      135.17      5.75 o 
   6   7  13        1.31        2.15      5.27 o 
  -1   8  13        6.48       13.45      3.86 o 
   0   8  13       13.42       16.27      4.05 o 
   1   8  13        5.54        3.73      1.86 o 
   2   8  13        3.48        5.99      2.14 o 
   3   8  13        5.44        9.58      2.98 o 
   4   8  13        7.88       16.18      6.25 o 
   5   8  13       42.06       57.14      6.22 o 
   0   9  13       73.12       76.04      7.45 o 
   1   9  13       30.61       25.58      3.58 o 
   2   9  13       16.13       19.95      6.38 o 
   3   9  13        0.06        9.16      5.05 o 
   4   9  13        1.02       13.44      9.43 o 
   5   9  13        4.69        7.65      5.17 o 
   0  -9  14        0.05       -2.34      3.14 o 
  -3  -8  14        0.07       -2.83      3.62 o 
  -2  -8  14        1.95        2.52      2.91 o 
  -1  -8  14       26.56       24.47      4.10 o 
   0  -8  14        4.41        5.49      2.88 o 
   1  -8  14        5.91        2.77      2.71 o 
   2  -8  14        2.41       -6.39      5.02 o 
  -4  -7  14        3.68       10.32      4.82 o 
  -3  -7  14        0.98        7.29      4.22 o 
  -2  -7  14        1.48        3.68      2.70 o 
  -1  -7  14        6.70        1.90      2.70 o 
   0  -7  14        4.61        4.65      2.60 o 
   1  -7  14       20.78       21.35      3.59 o 
   2  -7  14        7.35       10.82      6.72 o 
   3  -7  14        0.57       -1.23      2.19 o 
  -4  -6  14       35.48       35.72      7.44 o 
  -3  -6  14        0.00        5.08      4.11 o 
  -2  -6  14        5.59        4.21      2.51 o 
  -1  -6  14        0.46        2.47      2.56 o 
   0  -6  14        7.24        5.24      2.66 o 
   1  -6  14       22.13       18.33      3.18 o 
   2  -6  14        0.23       -0.89      1.45 o 
   3  -6  14        3.02        0.20      1.88 o 
   4  -6  14        1.76       -1.80      3.08 o 
  -4  -5  14        0.76        2.51      3.39 o 
  -3  -5  14       35.32       41.07      7.28 o 
  -2  -5  14        0.74        1.38      2.33 o 
  -1  -5  14       31.76       36.44      3.99 o 
   0  -5  14        9.98       12.10      2.15 o 
   1  -5  14        1.06       -0.03      1.37 o 
   2  -5  14       40.13       30.38      2.78 o 
   3  -5  14       22.32       25.00      3.17 o 
   4  -5  14        3.94        3.63      3.47 o 
   5  -5  14        1.55       -1.28      3.32 o 
  -5  -4  14        2.38        7.18      4.69 o 
  -4  -4  14        0.02        0.37      3.91 o 
  -3  -4  14       13.88       16.36      5.40 o 
  -2  -4  14       71.70       63.96      3.96 o 
  -1  -4  14       95.84       96.55      3.67 o 
   0  -4  14        6.42        6.96      1.84 o 
   1  -4  14       19.37       22.12      2.42 o 
   2  -4  14        0.46        1.10      1.28 o 
   3  -4  14      133.41      127.63      6.65 o 
   4  -4  14        4.30        6.39      3.42 o 
   5  -4  14        0.29        0.33      4.26 o 
  -5  -3  14        1.82        5.33      4.58 o 
  -4  -3  14        1.92        0.57      3.50 o 
  -3  -3  14        9.72       14.96      3.11 o 
  -2  -3  14       51.28       58.97      3.67 o 
  -1  -3  14        0.13        1.86      2.40 o 
   0  -3  14      103.29      105.05      3.84 o 
   1  -3  14       22.13       23.33      2.37 o 
   2  -3  14        7.37        3.86      2.31 o 
   3  -3  14       63.25       64.22      3.38 o 
   4  -3  14        1.18        5.54      5.26 o 
   5  -3  14        1.90       -1.89      4.97 o 
   6  -3  14        4.77        3.83      5.66 o 
  -5  -2  14        2.09       -1.36      4.58 o 
  -4  -2  14        3.72        3.61      3.27 o 
  -3  -2  14        6.33        6.68      1.87 o 
  -2  -2  14       47.03       46.08      3.31 o 
  -1  -2  14        3.88        3.79      1.59 o 
   0  -2  14      120.75      124.86      7.14 o 
   1  -2  14       87.01       96.99      3.90 o 
   2  -2  14      114.26      109.58      4.33 o 
   3  -2  14        3.69        2.84      1.78 o 
   4  -2  14       17.97        5.27      4.59 o 
   5  -2  14        1.09        0.66      5.05 o 
   6  -2  14        3.11        5.07      3.63 o 
  -5  -1  14       33.66       44.73      6.05 o 
  -4  -1  14      134.06      116.87      6.51 o 
  -3  -1  14        8.45        6.82      3.02 o 
  -2  -1  14       29.07       21.11      2.47 o 
  -1  -1  14      100.24      108.99      3.71 o 
   0  -1  14       42.88       42.96      3.67 o 
   1  -1  14        8.12       10.34      2.02 o 
   2  -1  14       44.30       47.28      3.31 o 
   3  -1  14      112.20      119.39      4.52 o 
   4  -1  14        0.84        8.31      5.58 o 
   5  -1  14        0.10        0.90      5.00 o 
   6  -1  14        0.08        3.39      2.95 o 
   7  -1  14        3.48        5.18      4.58 o 
  -5   0  14       72.41       70.48      6.95 o 
  -4   0  14        1.96        3.86      1.69 o 
  -3   0  14        0.38        2.50      1.56 o 
  -2   0  14        5.07        2.80      1.42 o 
  -1   0  14      135.59      147.84      4.86 o 
   0   0  14      322.01      341.16      7.51 o 
   1   0  14       11.21       12.05      2.12 o 
   2   0  14      108.35       97.15      4.06 o 
   3   0  14       79.96       81.67      6.98 o 
   4   0  14        0.01       -0.44      2.61 o 
   5   0  14        6.21        6.53      5.76 o 
   6   0  14        0.33       -1.04      3.39 o 
   7   0  14        2.91        1.08      3.31 o 
  -5   1  14       62.71       59.61      8.74 o 
  -4   1  14        6.72        5.41      2.25 o 
  -3   1  14       60.94       68.89      3.65 o 
  -2   1  14        0.31       -0.50      1.31 o 
  -1   1  14      123.57      122.10      5.02 o 
   0   1  14       36.14       39.03      3.03 o 
   1   1  14       50.36       49.61      3.34 o 
   2   1  14        1.17       -0.81      1.30 o 
   3   1  14       26.27       29.33      5.33 o 
   4   1  14      104.54      112.84      8.32 o 
   5   1  14        0.74       -0.33      4.47 o 
   6   1  14        7.06        7.43      6.05 o 
   7   1  14        0.07        1.90      4.89 o 
  -4   2  14       24.77       28.04      2.98 o 
  -3   2  14       21.68       18.77      2.92 o 
  -2   2  14      113.41      114.28      4.13 o 
  -1   2  14       42.28       44.86      3.96 o 
   0   2  14       24.92       29.03      2.70 o 
   1   2  14       13.90       15.43      1.99 o 
   2   2  14      185.85      183.00      4.80 o 
   3   2  14       38.40       32.10      3.13 o 
   4   2  14      169.38      168.65      6.04 o 
   5   2  14        1.28       -7.30      4.59 o 
   6   2  14       11.43        9.43      3.82 o 
   7   2  14        0.02       -2.03      3.22 o 
  -4   3  14       28.96       30.50      3.41 o 
  -3   3  14       18.83        9.70      4.22 o 
  -2   3  14      148.40      149.84      6.14 o 
  -1   3  14      137.66      135.20      5.87 o 
   0   3  14        0.00       -1.51      1.26 o 
   1   3  14      161.60      152.33      4.43 o 
   2   3  14        1.75        2.60      1.48 o 
   3   3  14       53.38       56.96      4.09 o 
   4   3  14      121.60      124.11      5.22 o 
   5   3  14       56.34       54.37      8.84 o 
   6   3  14       18.68       17.57      7.18 o 
   7   3  14        0.35       -3.45      7.17 o 
  -4   4  14        2.48        3.47      2.08 o 
  -3   4  14       11.31        8.39      7.34 o 
  -2   4  14        0.48        1.39      2.37 o 
  -1   4  14      273.77      267.00      8.32 o 
   0   4  14       49.55       46.94      3.00 o 
   1   4  14       69.30       73.48      3.25 o 
   2   4  14      249.55      254.25      5.82 o 
   3   4  14        1.17        2.75      1.84 o 
   4   4  14       14.67       20.22      3.34 o 
   5   4  14      123.58      101.52      6.81 o 
   6   4  14        6.73        0.42      5.54 o 
   7   4  14        0.48       -5.49      3.42 o 
  -3   5  14       25.51       31.21      7.83 o 
  -2   5  14        3.47        3.10      2.71 o 
  -1   5  14       21.91       19.61      3.48 o 
   0   5  14      139.94      130.05      5.81 o 
   1   5  14       40.35       40.80      2.59 o 
   2   5  14        0.85        1.97      1.50 o 
   3   5  14        8.00        3.79      1.88 o 
   4   5  14        0.94        1.69      1.82 o 
   5   5  14       48.56       49.30      9.80 o 
   6   5  14        2.37       11.16      6.31 o 
   7   5  14        0.21       -0.63      4.74 o 
  -2   6  14       50.08       51.47      9.46 o 
  -1   6  14        1.54       -0.15      2.08 o 
   0   6  14       22.07       23.06      3.24 o 
   1   6  14       69.93       73.52      4.56 o 
   2   6  14        2.18        2.64      1.51 o 
   3   6  14        3.79        2.39      1.75 o 
   4   6  14        2.76        2.49      1.76 o 
   5   6  14       50.38       52.51      4.43 o 
   6   6  14        6.51       -3.53      5.52 o 
  -2   7  14        4.40        2.17      3.00 o 
  -1   7  14        0.05       -1.60      2.93 o 
   0   7  14      118.66      118.39      5.88 o 
   1   7  14       15.01        8.61      1.60 o 
   2   7  14        0.23        1.73      3.28 o 
   3   7  14        2.76        5.20      2.26 o 
   4   7  14        0.54        0.74      1.74 o 
   5   7  14       28.84       24.45      4.14 o 
   6   7  14        4.05        2.14      5.13 o 
  -1   8  14       10.74       14.48      3.99 o 
   0   8  14       37.26       38.94      4.26 o 
   1   8  14        3.17        5.03      2.60 o 
   2   8  14        6.00        7.70      3.61 o 
   3   8  14        0.43       -1.57      2.47 o 
   4   8  14        1.34        3.76      3.91 o 
   5   8  14        1.57        7.92      2.98 o 
   1   9  14        4.49        2.45      3.65 o 
   2   9  14        1.45        5.71      3.07 o 
   3   9  14        0.01        3.56      5.14 o 
   4   9  14       14.20       25.41      8.22 o 
  -1  -8  15        0.11       -1.62      2.79 o 
   0  -8  15        0.58       -0.68      2.70 o 
   1  -8  15        0.78        2.79      2.50 o 
  -3  -7  15        0.10        3.12      3.85 o 
  -2  -7  15       18.00       18.89      3.72 o 
  -1  -7  15       21.79       24.41      4.03 o 
   0  -7  15        0.33       -0.16      2.72 o 
   1  -7  15       13.31       17.79      3.57 o 
   2  -7  15        0.75       -0.29      3.33 o 
   3  -7  15        9.25       10.92      3.86 o 
  -3  -6  15        6.43       14.76      5.29 o 
  -2  -6  15      130.77      124.74      6.15 o 
  -1  -6  15       11.74        9.23      3.02 o 
   0  -6  15        2.50        0.34      2.45 o 
   1  -6  15       37.97       35.10      3.61 o 
   2  -6  15        2.47        1.67      1.81 o 
   3  -6  15        5.95        4.54      2.74 o 
   4  -6  15        3.26       -2.34      3.28 o 
  -4  -5  15       11.51       16.78      5.94 o 
  -3  -5  15       51.11       55.15      8.99 o 
  -2  -5  15       16.09       16.54      3.21 o 
  -1  -5  15       30.27       44.16      3.70 o 
   0  -5  15       43.13       41.78      3.64 o 
   1  -5  15        2.19       -0.12      1.74 o 
   2  -5  15        6.82        3.06      2.57 o 
   3  -5  15       11.39        8.82      2.27 o 
   4  -5  15        1.46        4.23      5.78 o 
  -4  -4  15       33.82       31.56      7.51 o 
  -3  -4  15        0.67       10.50      4.34 o 
  -2  -4  15        0.58        1.39      1.81 o 
  -1  -4  15        0.12        3.16      2.10 o 
   0  -4  15       45.24       44.21      3.17 o 
   1  -4  15       39.59       50.68      3.33 o 
   2  -4  15       15.73       12.36      2.04 o 
   3  -4  15        2.70        3.12      2.11 o 
   4  -4  15        9.41        4.90      5.68 o 
   5  -4  15        0.18       -6.00      4.80 o 
  -4  -3  15       30.55       30.36      6.76 o 
  -3  -3  15       22.52       27.60      6.35 o 
  -2  -3  15        4.97       10.60      1.67 o 
  -1  -3  15       68.05       76.59      3.52 o 
   0  -3  15        8.29       10.55      1.92 o 
   1  -3  15        0.03        1.34      1.81 o 
   2  -3  15        0.43        0.04      1.68 o 
   3  -3  15        3.41        0.87      1.83 o 
   4  -3  15        4.78       -2.06      4.82 o 
   5  -3  15        0.47       -3.77      4.67 o 
   6  -3  15        5.45        4.85      7.48 o 
  -4  -2  15       20.18       14.95      6.13 o 
  -3  -2  15        9.90       11.37      2.44 o 
  -2  -2  15       12.90       15.16      2.23 o 
  -1  -2  15        0.13        1.14      1.43 o 
   0  -2  15       74.04       78.07      3.64 o 
   1  -2  15        0.69        2.52      1.72 o 
   2  -2  15        1.95        1.92      1.72 o 
   3  -2  15       72.56       67.85      3.83 o 
   4  -2  15       15.52        5.04      5.60 o 
   5  -2  15       16.75       20.15      6.94 o 
   6  -2  15        0.81       -3.72      2.72 o 
  -4  -1  15        2.41        4.30      2.49 o 
  -3  -1  15        1.22        3.93      1.95 o 
  -2  -1  15       29.89       34.22      3.09 o 
  -1  -1  15        1.99        5.13      1.66 o 
   0  -1  15      129.09      132.13      5.52 o 
   1  -1  15        0.00       -0.77      1.55 o 
   2  -1  15        0.01       -1.04      1.56 o 
   3  -1  15        1.07       -1.53      1.68 o 
   4  -1  15       94.18       95.29      8.29 o 
   5  -1  15        3.81        1.07      5.39 o 
   6  -1  15        0.01       -3.31      4.83 o 
  -4   0  15        1.95        6.28      2.01 o 
  -3   0  15       12.14       11.65      2.32 o 
  -2   0  15        4.15        5.19      1.89 o 
  -1   0  15       51.26       57.78      4.34 o 
   0   0  15       16.99       19.19      2.43 o 
   1   0  15        5.18        4.31      1.81 o 
   2   0  15       40.72       37.87      3.50 o 
   3   0  15        1.97        4.74      1.94 o 
   4   0  15      107.04      101.06      8.15 o 
   5   0  15        0.03       -3.52      5.10 o 
   6   0  15        1.79       -8.01      4.57 o 
  -4   1  15        5.20        5.77      2.54 o 
  -3   1  15        2.99        3.65      1.68 o 
  -2   1  15       48.47       50.48      3.78 o 
  -1   1  15        3.87        7.90      2.32 o 
   0   1  15        4.59        6.26      2.45 o 
   1   1  15       82.85       77.84      4.20 o 
   2   1  15       59.53       51.77      4.01 o 
   3   1  15        2.52        4.35      3.45 o 
   4   1  15       13.68       17.49      3.35 o 
   5   1  15        0.10       -9.14      5.02 o 
   6   1  15       30.29       28.78      7.75 o 
   7   1  15        0.04       -2.53      7.38 o 
  -4   2  15       18.97       19.08      2.79 o 
  -3   2  15       27.73       23.67      3.71 o 
  -2   2  15       18.02       21.15      3.20 o 
  -1   2  15      128.60      123.96      5.57 o 
   0   2  15       20.52       22.66      3.16 o 
   1   2  15      323.01      311.99      6.59 o 
   2   2  15       51.05       70.32      9.29 o 
   3   2  15        0.17       -0.32      2.18 o 
   4   2  15        8.35        8.50      2.31 o 
   5   2  15       18.31       12.21      4.12 o 
   6   2  15       10.46        6.41      6.55 o 
   7   2  15        0.80       -5.23      6.18 o 
  -4   3  15       77.54       85.80      5.83 o 
  -3   3  15       70.85       74.47      7.48 o 
  -2   3  15       36.52       44.12      4.31 o 
  -1   3  15        1.68        3.18      2.20 o 
   0   3  15       95.67      105.72      4.44 o 
   1   3  15       63.29       68.19      3.24 o 
   2   3  15        3.38        1.60      1.49 o 
   3   3  15       51.34       40.12      3.58 o 
   4   3  15        6.84        8.04      3.01 o 
   5   3  15        8.74        4.59      2.50 o 
   6   3  15        9.66        1.97      6.36 o 
   7   3  15        2.04       -0.53      3.16 o 
  -3   4  15        0.95        4.76      4.52 o 
  -2   4  15        0.46        3.07      2.20 o 
  -1   4  15       80.35       92.32      5.67 o 
   0   4  15       61.66       65.46      6.73 o 
   1   4  15        5.08        6.40      1.55 o 
   2   4  15       38.57       39.21      2.94 o 
   3   4  15        2.50        1.99      1.76 o 
   4   4  15        0.16        0.71      1.84 o 
   5   4  15        0.01        1.01      2.24 o 
   6   4  15        0.12        0.17      5.67 o 
   7   4  15        0.00       -8.12      6.17 o 
  -3   5  15       10.62        3.22      6.48 o 
  -2   5  15       39.25       43.59      5.34 o 
  -1   5  15       18.05       12.07      3.01 o 
   0   5  15        3.10        3.23      2.25 o 
   1   5  15        0.00        1.70      1.31 o 
   2   5  15        0.17        1.34      1.46 o 
   3   5  15        4.85       -0.04      1.78 o 
   4   5  15        2.26        4.00      1.86 o 
   5   5  15       97.64       90.85      6.87 o 
   6   5  15        5.47        0.10      6.03 o 
  -2   6  15       10.45       11.57      3.55 o 
  -1   6  15        0.31       -0.96      2.28 o 
   0   6  15       32.27       40.83      4.36 o 
   1   6  15        1.54        2.35      1.33 o 
   2   6  15        1.55        1.49      1.51 o 
   3   6  15        2.01        4.31      2.90 o 
   4   6  15        5.27        3.97      2.08 o 
   5   6  15        0.62        1.52      1.98 o 
   6   6  15        3.09        0.50      5.55 o 
  -1   7  15        0.95        5.64      2.67 o 
   0   7  15       27.37       19.66      5.19 o 
   1   7  15        3.97        7.93      2.26 o 
   2   7  15        1.52        5.82      1.75 o 
   3   7  15        6.81        6.25      3.06 o 
   4   7  15       19.14       22.99      3.07 o 
   5   7  15       39.27       37.69      4.45 o 
   0   8  15        0.73        3.81      2.67 o 
   1   8  15        0.49        3.67      3.63 o 
   2   8  15       16.19       17.14      2.31 o 
   3   8  15        9.75       16.16      4.92 o 
   4   8  15        6.54        6.02      3.21 o 
  -2  -7  16        3.82        1.18      4.18 o 
  -1  -7  16       12.86       13.09      3.58 o 
   0  -7  16        0.67        3.01      2.87 o 
   1  -7  16        1.13        3.40      2.66 o 
   2  -7  16        0.96       -2.91      5.94 o 
  -3  -6  16       22.65       28.81      6.53 o 
  -2  -6  16        4.25        4.76      6.12 o 
  -1  -6  16       10.95       12.44      3.23 o 
   0  -6  16       18.11       15.46      3.44 o 
   1  -6  16        1.61        3.19      2.52 o 
   2  -6  16        0.50       -1.74      1.70 o 
   3  -6  16        6.16        2.76      9.85 o 
  -3  -5  16        5.29       11.17      4.84 o 
  -2  -5  16       22.40       22.19      4.40 o 
  -1  -5  16        0.10        0.35      2.18 o 
   0  -5  16        2.06        2.95      2.14 o 
   1  -5  16        8.44        3.48      1.99 o 
   2  -5  16        2.38        4.69      1.83 o 
   3  -5  16        6.58        6.40      2.31 o 
   4  -5  16        0.45       -2.18      5.68 o 
  -4  -4  16        0.34        6.73      4.76 o 
  -3  -4  16        0.47        8.02      4.41 o 
  -2  -4  16       57.55       65.38      4.91 o 
  -1  -4  16        9.05       13.44      2.89 o 
   0  -4  16        6.75        5.68      2.24 o 
   1  -4  16       18.83       26.48      2.72 o 
   2  -4  16       24.29       21.73      2.80 o 
   3  -4  16        0.01       -0.05      1.82 o 
   4  -4  16        6.80        0.05      6.00 o 
   5  -4  16        9.31        4.69      6.78 o 
  -4  -3  16        2.87        5.50      4.41 o 
  -3  -3  16        4.16        7.90      4.21 o 
  -2  -3  16       10.06        9.93      3.26 o 
  -1  -3  16       24.05       26.15      2.42 o 
   0  -3  16       17.99       17.91      2.25 o 
   1  -3  16       10.75       13.45      2.44 o 
   2  -3  16        6.70        6.20      2.09 o 
   3  -3  16        5.65        4.74      2.66 o 
   4  -3  16       48.35       32.48      8.52 o 
   5  -3  16        7.89       -0.55      5.69 o 
  -4  -2  16       14.35       11.09      5.36 o 
  -3  -2  16       33.90       33.54      3.54 o 
  -2  -2  16       22.32       29.39      2.85 o 
  -1  -2  16        2.31        7.14      1.57 o 
   0  -2  16      221.04      212.85      6.20 o 
   1  -2  16        1.76        3.32      1.92 o 
   2  -2  16        1.33        2.03      2.27 o 
   3  -2  16        6.17        7.91      2.17 o 
   4  -2  16       14.76       14.06      4.24 o 
   5  -2  16       12.65       11.42      7.00 o 
   6  -2  16        3.65        2.69      7.43 o 
  -4  -1  16       25.91       29.48      4.33 o 
  -3  -1  16       10.64       13.19      3.27 o 
  -2  -1  16       39.89       45.50      3.53 o 
  -1  -1  16       33.29       36.77      3.65 o 
   0  -1  16        0.25        1.73      1.77 o 
   1  -1  16       28.61       27.24      2.86 o 
   2  -1  16       12.26       11.08      2.69 o 
   3  -1  16       18.34       15.83      2.36 o 
   4  -1  16        5.00        3.00      3.47 o 
   5  -1  16       10.07        6.92      6.64 o 
   6  -1  16        6.35        9.47      6.80 o 
  -4   0  16       10.46        9.45      2.36 o 
  -3   0  16      108.07      108.96      4.91 o 
  -2   0  16       40.35       46.41      4.22 o 
  -1   0  16        4.43        3.38      1.91 o 
   0   0  16        0.82        3.50      1.79 o 
   1   0  16       60.69       58.28      3.83 o 
   2   0  16        1.60        1.51      2.14 o 
   3   0  16        2.92        2.20      1.62 o 
   4   0  16       16.77        4.75      4.10 o 
   5   0  16        0.01       -4.79      4.72 o 
   6   0  16        0.45       -8.58      4.29 o 
  -4   1  16       72.46       72.66      4.40 o 
  -3   1  16       28.61       27.48      6.30 o 
  -2   1  16        5.47        5.70      2.33 o 
  -1   1  16        0.09       -1.67      2.20 o 
   0   1  16        1.16        2.37      1.77 o 
   1   1  16        9.44       12.21      2.25 o 
   2   1  16        1.09        1.59      2.20 o 
   3   1  16        0.13       -1.12      2.99 o 
   4   1  16       13.39        4.79      3.49 o 
   5   1  16       13.29       11.43      4.10 o 
   6   1  16       11.29        3.64      6.55 o 
  -3   2  16        5.52        2.61      2.36 o 
  -2   2  16        9.77        8.98      3.18 o 
  -1   2  16      198.47      216.65      7.61 o 
   0   2  16        5.60        5.72      2.36 o 
   1   2  16       22.23       24.24      2.67 o 
   2   2  16        0.64        1.04      1.62 o 
   3   2  16       37.87       38.47      4.22 o 
   4   2  16        8.62       11.49      2.95 o 
   5   2  16       46.14       39.58      5.94 o 
   6   2  16        0.16       -2.65      5.28 o 
  -3   3  16       10.81        8.20      4.00 o 
  -2   3  16       28.45       26.95      3.67 o 
  -1   3  16      219.26      205.87      7.50 o 
   0   3  16       10.03       10.91      2.67 o 
   1   3  16        8.95        8.34      1.76 o 
   2   3  16        5.29        8.32      1.88 o 
   3   3  16       52.40       41.81      3.73 o 
   4   3  16        0.17        1.90      1.83 o 
   5   3  16       12.06       15.36      3.39 o 
   6   3  16       37.79       48.72      9.79 o 
  -3   4  16        3.73        5.51      4.22 o 
  -2   4  16        1.28        8.92      2.86 o 
  -1   4  16        7.87        9.27      3.29 o 
   0   4  16       18.91       14.93      3.27 o 
   1   4  16        2.11        3.62      1.49 o 
   2   4  16       10.24        7.83      1.91 o 
   3   4  16        5.18        4.92      2.09 o 
   4   4  16        0.23        0.39      2.12 o 
   5   4  16       31.83       27.10      3.47 o 
   6   4  16        2.02       -9.15      5.30 o 
  -2   5  16        1.02        1.88      2.37 o 
  -1   5  16        8.29       11.30      2.93 o 
   0   5  16       11.89       16.73      3.11 o 
   1   5  16        6.39        8.01      1.66 o 
   2   5  16       82.77       84.67      4.08 o 
   3   5  16        6.03        6.31      2.24 o 
   4   5  16       14.64       15.39      2.85 o 
   5   5  16        1.85        2.37      2.10 o 
   6   5  16        1.51       -9.65      5.51 o 
  -1   6  16        4.35        3.08      2.67 o 
   0   6  16        1.41        3.49      2.29 o 
   1   6  16       11.47        7.49      2.85 o 
   2   6  16       12.18       13.22      2.11 o 
   3   6  16        4.67        3.57      2.12 o 
   4   6  16       34.59       28.90      3.84 o 
   5   6  16      120.13      110.22      7.16 o 
   0   7  16        2.86        5.81      2.80 o 
   1   7  16        9.57       17.29      4.65 o 
   2   7  16       45.61       50.51      4.01 o 
   3   7  16        0.00        4.22      3.16 o 
   4   7  16        4.07        2.80      2.05 o 
   5   7  16       85.38       71.52      8.50 o 
   2   8  16        0.76        2.98      2.37 o 
   3   8  16        4.20       12.29      3.02 o 
  -2  -6  17       61.24       65.88      6.92 o 
  -1  -6  17        0.88        0.12      2.98 o 
   0  -6  17       19.99       17.77      3.52 o 
   1  -6  17        1.12        2.56      2.34 o 
   2  -6  17       15.58       13.05      3.90 o 
  -2  -5  17       23.85       27.72      6.10 o 
  -1  -5  17        0.06        2.86      2.27 o 
   0  -5  17       35.27       36.96      3.69 o 
   1  -5  17        0.17        1.29      3.02 o 
   2  -5  17        0.01        2.36      2.07 o 
   3  -5  17        2.93       -1.08      3.85 o 
  -3  -4  17        4.16        9.47      4.27 o 
  -2  -4  17       16.63       24.43      4.81 o 
  -1  -4  17       19.95       25.47      2.99 o 
   0  -4  17       53.72       54.43      4.02 o 
   1  -4  17        0.98       -0.90      1.80 o 
   2  -4  17        7.94       10.62      2.92 o 
   3  -4  17        0.84        3.00      2.23 o 
   4  -4  17        8.78       -1.34      6.55 o 
  -3  -3  17       11.57       11.08      4.46 o 
  -2  -3  17       51.59       65.51      4.93 o 
  -1  -3  17        6.66       16.74      3.03 o 
   0  -3  17        8.78       13.20      2.51 o 
   1  -3  17       43.53       38.47      3.49 o 
   2  -3  17        0.07       -1.43      2.04 o 
   3  -3  17       37.28       28.19      3.36 o 
   4  -3  17       84.55       72.12      7.69 o 
   5  -3  17        4.05        2.71      7.97 o 
  -3  -2  17       38.22       36.50     10.83 o 
  -2  -2  17       19.56       29.01      3.41 o 
  -1  -2  17        2.70        6.63      3.05 o 
   0  -2  17        0.24        2.41      1.92 o 
   1  -2  17        7.39        7.42      2.20 o 
   2  -2  17       13.46       11.22      2.77 o 
   3  -2  17       16.31       16.25      5.50 o 
   4  -2  17       51.27       29.61      5.61 o 
   5  -2  17       11.19        2.91      6.78 o 
  -3  -1  17       11.26       13.73      3.06 o 
  -2  -1  17        6.18        8.71      3.87 o 
  -1  -1  17        4.80       10.46      2.47 o 
   0  -1  17        3.69        5.18      1.97 o 
   1  -1  17        9.07        9.07      2.62 o 
   2  -1  17        1.72        4.49      2.82 o 
   3  -1  17        6.60        9.26      2.74 o 
   4  -1  17       31.63       18.25      4.85 o 
   5  -1  17        3.60        3.82      6.73 o 
  -3   0  17        4.21        8.82      5.77 o 
  -2   0  17        0.01        1.92      1.90 o 
  -1   0  17        2.11        3.67      4.12 o 
   0   0  17        1.96        3.29      1.76 o 
   1   0  17        7.56        8.82      2.20 o 
   2   0  17        9.10       11.24      2.75 o 
   3   0  17       26.55       25.74      2.72 o 
   4   0  17        0.46       -1.66      2.75 o 
   5   0  17        0.76       -2.02      5.94 o 
   6   0  17       11.44        9.32      7.51 o 
  -3   1  17        1.04        3.51      3.54 o 
  -2   1  17       11.18       16.56      5.10 o 
  -1   1  17       22.12       21.84      3.25 o 
   0   1  17       20.28       24.75      3.40 o 
   1   1  17      101.29      106.82      4.66 o 
   2   1  17       10.97       16.60      2.91 o 
   3   1  17       23.36       16.17      2.10 o 
   4   1  17        9.28        7.00      4.16 o 
   5   1  17        5.83        0.95      3.43 o 
   6   1  17       14.80       16.52      8.61 o 
  -3   2  17        4.16        5.41      3.46 o 
  -2   2  17        3.72        5.73      2.76 o 
  -1   2  17       43.74       43.50      4.31 o 
   0   2  17        4.46        8.03      2.52 o 
   1   2  17       23.00       21.24      2.71 o 
   2   2  17       20.58       16.85      2.88 o 
   3   2  17        3.43        3.76      2.41 o 
   4   2  17       12.43        9.69      2.88 o 
   5   2  17        4.33        4.69      2.67 o 
   6   2  17        0.32       -6.87      5.45 o 
  -2   3  17       63.70       67.59      5.45 o 
  -1   3  17        4.80        8.88      2.67 o 
   0   3  17        1.75        4.22      2.93 o 
   1   3  17        0.48        1.75      1.51 o 
   2   3  17       37.11       28.47      2.92 o 
   3   3  17        6.34        5.32      2.10 o 
   4   3  17        2.43        3.81      2.11 o 
   5   3  17        2.58       -2.33      2.20 o 
   6   3  17        0.59       -5.45      6.25 o 
  -2   4  17       19.77       23.86      4.99 o 
  -1   4  17       37.96       53.97      5.40 o 
   0   4  17        1.02        7.96      2.53 o 
   1   4  17        1.37        3.38      1.85 o 
   2   4  17        5.94        3.73      1.74 o 
   3   4  17        6.43        5.79      2.32 o 
   4   4  17        7.71        9.11      2.57 o 
   5   4  17        0.11        0.53      2.67 o 
   6   4  17        0.12       -1.64      6.37 o 
  -1   5  17        3.15        3.67      2.56 o 
   0   5  17        5.29        4.85      2.32 o 
   1   5  17        0.27        0.96      2.85 o 
   2   5  17       15.29       17.53      2.28 o 
   3   5  17        0.65        2.91      2.60 o 
   4   5  17       15.93       12.90      2.72 o 
   5   5  17       11.74       12.22      4.30 o 
   0   6  17        0.01        3.45      2.38 o 
   1   6  17        2.03        6.70      3.28 o 
   2   6  17        0.04        1.81      2.63 o 
   3   6  17        8.33       13.64      2.77 o 
   4   6  17       15.35       14.99      2.93 o 
   5   6  17        5.13        5.59      2.94 o 
   1   7  17        5.01        7.58      4.04 o 
   2   7  17        7.06       12.07      2.12 o 
   3   7  17        0.57        4.98      3.02 o 
  -1  -5  18        0.19        5.69      3.04 o 
   0  -5  18        0.67        1.82      2.44 o 
   1  -5  18        7.48        7.08      2.62 o 
   2  -5  18        0.71       -0.20      5.69 o 
  -2  -4  18       10.25        9.22      3.07 o 
  -1  -4  18        1.42        0.81      2.97 o 
   0  -4  18        9.16        9.87      2.88 o 
   1  -4  18        0.13        0.79      2.77 o 
   2  -4  18        0.16        2.84      2.25 o 
   3  -4  18        0.19       -0.58      2.32 o 
  -2  -3  18        0.48        2.83      2.57 o 
  -1  -3  18        9.34       20.09      8.03 o 
   0  -3  18       24.41       21.49      2.97 o 
   1  -3  18        3.58        4.94      2.33 o 
   2  -3  18        0.24       -0.66      3.64 o 
   3  -3  18       57.58       59.03      4.10 o 
   4  -3  18       10.24        4.60      3.82 o 
  -2  -2  18       21.44       32.90      3.81 o 
  -1  -2  18        8.95       12.72      5.23 o 
   0  -2  18        1.24        6.34      2.45 o 
   1  -2  18       14.25       15.82      2.64 o 
   2  -2  18        3.21        2.11      2.40 o 
   3  -2  18        1.77        0.70      2.15 o 
   4  -2  18       15.54        3.89      3.75 o 
  -2  -1  18        8.84       12.71      3.93 o 
  -1  -1  18        5.54        9.74      5.03 o 
   0  -1  18        5.50       11.03      2.27 o 
   1  -1  18      134.76      125.95      6.04 o 
   2  -1  18        3.07        1.53      2.39 o 
   3  -1  18        4.66        4.93      2.08 o 
   4  -1  18       78.51       63.07      7.00 o 
   5  -1  18        0.28       -7.56      5.89 o 
  -2   0  18        0.30        3.99      2.19 o 
  -1   0  18       43.08       60.17      4.85 o 
   0   0  18       21.99       29.12      3.70 o 
   1   0  18        7.60        7.89      2.24 o 
   2   0  18        5.03        0.86      2.35 o 
   3   0  18        2.57        3.82      1.88 o 
   4   0  18        1.25        3.39      3.43 o 
   5   0  18        5.24        3.58      4.21 o 
  -2   1  18        1.47        4.54      2.25 o 
  -1   1  18       64.62       90.13     12.89 o 
   0   1  18       17.36       19.31      3.51 o 
   1   1  18       10.98        9.02      2.23 o 
   2   1  18       32.93       29.53      3.61 o 
   3   1  18        2.05       -0.42      1.54 o 
   4   1  18        0.33       -1.69      2.74 o 
   5   1  18        0.46        1.41      6.07 o 
  -2   2  18        7.82        7.51      2.43 o 
  -1   2  18        1.41        5.24      4.83 o 
   0   2  18       52.69       60.83      4.93 o 
   1   2  18        0.72        1.46      1.81 o 
   2   2  18        1.23        2.20      2.16 o 
   3   2  18       24.78       17.49      4.31 o 
   4   2  18        6.07        3.81      3.62 o 
   5   2  18        2.29        1.30      3.59 o 
  -1   3  18       12.61       20.91      5.08 o 
   0   3  18       80.05       84.42      6.87 o 
   1   3  18        0.38        2.81      3.94 o 
   2   3  18        0.68        1.32      1.75 o 
   3   3  18       53.96       49.55      4.87 o 
   4   3  18        2.78        1.22      2.26 o 
   5   3  18        1.07       -0.16      3.38 o 
  -1   4  18        1.96        0.29      3.81 o 
   0   4  18       13.10       11.58      4.15 o 
   1   4  18        0.23        4.37      2.92 o 
   2   4  18       16.41       18.18      2.47 o 
   3   4  18        0.02       -1.47      1.73 o 
   4   4  18        3.41        6.35      2.44 o 
   5   4  18        0.03       -0.32      2.52 o 
   0   5  18        3.82        6.00      2.77 o 
   1   5  18        0.08       -2.57      2.46 o 
   2   5  18       31.98       34.58      3.22 o 
   3   5  18        0.43        1.89      2.05 o 
   4   5  18        2.32        5.19      2.70 o 
   1   6  18        7.29       13.19      5.19 o 
   2   6  18        1.01        7.01      2.79 o 
   3   6  18        0.30        3.20      2.14 o 
   0  -4  19        1.28        4.76      2.82 o 
   1  -4  19        1.76        4.48      2.44 o 
   2  -4  19        0.17       -1.02      2.41 o 
  -1  -3  19       14.39       15.93      4.23 o 
   0  -3  19        3.95        9.21      2.40 o 
   1  -3  19       37.49       38.65      3.65 o 
   2  -3  19        0.05        0.05      2.23 o 
   3  -3  19        0.21        2.18      2.96 o 
  -1  -2  19       23.63       34.63      4.10 o 
   0  -2  19        6.39        4.37      6.62 o 
   1  -2  19        0.34        2.05      2.00 o 
   2  -2  19        0.17       -2.27      2.62 o 
   3  -2  19        0.71        0.00      1.93 o 
   4  -2  19        0.02       -5.54      6.21 o 
  -1  -1  19       14.98       16.97      6.23 o 
   0  -1  19        0.13        2.50      2.70 o 
   1  -1  19        4.17        4.95      2.18 o 
   2  -1  19        4.81        2.45      2.35 o 
   3  -1  19        0.03        1.88      2.28 o 
   4  -1  19        3.25        6.21      4.18 o 
  -1   0  19        0.45        7.80      4.26 o 
   0   0  19        0.00       -5.78      2.89 o 
   1   0  19        0.00        3.75      1.86 o 
   2   0  19        0.46        1.98      2.32 o 
   3   0  19        0.71        2.21      1.97 o 
   4   0  19        2.33        2.50      3.60 o 
  -1   1  19        7.09       14.00      5.89 o 
   0   1  19       33.81       37.24      4.14 o 
   1   1  19        3.27        4.02      2.05 o 
   2   1  19       30.10       23.05      5.30 o 
   3   1  19        2.38        6.82      3.59 o 
   4   1  19       11.25       12.57      4.57 o 
  -1   2  19        3.56        6.22      2.55 o 
   0   2  19        0.67        3.98      3.36 o 
   1   2  19        4.28        4.71      2.43 o 
   2   2  19        6.89        6.21      2.67 o 
   3   2  19        4.24        2.33      3.39 o 
   4   2  19        2.36       -3.60      3.02 o 
   0   3  19       78.79       85.17      5.85 o 
   1   3  19        6.64       12.08      4.68 o 
   2   3  19       41.04       41.48      3.97 o 
   3   3  19        5.16        6.25      2.65 o 
   4   3  19        0.02        1.91      2.45 o 
   0   4  19        2.20        8.81      3.02 o 
   1   4  19        0.02       10.22      3.24 o 
   2   4  19       12.51       18.04      4.21 o 
   3   4  19        0.00        1.51      2.05 o 
   4   4  19        0.00        1.18      2.23 o 
   2   5  19        0.63        3.77      5.33 o 
   3   5  19       18.13       16.14      3.07 o 
   0  -2  20       17.52       27.14      4.91 o 
   1  -2  20        3.95        6.24      2.32 o 
   2  -2  20        0.22        0.22      2.21 o 
   0  -1  20        3.69        4.97      3.71 o 
   1  -1  20        8.05        5.40      2.20 o 
   2  -1  20        2.94        6.73      2.66 o 
   3  -1  20        0.01        2.95      2.05 o 
   0   0  20        1.61        8.34      6.85 o 
   1   0  20        2.86        8.16      2.46 o 
   2   0  20        5.18        8.46      2.78 o 
   3   0  20        0.04        2.00      1.80 o 
   0   1  20       52.28       57.43      4.96 o 
   1   1  20        6.79       11.67      3.51 o 
   2   1  20        1.75        4.34      2.80 o 
   3   1  20        0.02       -0.38      3.12 o 
   0   2  20       14.26       11.87      3.56 o 
   1   2  20        1.36        7.26      3.60 o 
   2   2  20        0.27        1.54      2.49 o 
   3   2  20        1.77        5.55      3.88 o 
   1   3  20        1.21        6.17      3.49 o 
   2   3  20        0.24        3.85      2.32 o 
                                                 
